# Supplementary material for: Zinc suppresses Stat3-driven IL-6 production in primary mouse adipocytes
Source: Front Immunol. 2026 Feb 9;17:1714168. doi: 10.3389/fimmu.2026.1714168 (PMC12926143; doi:10.3389/fimmu.2026.1714168)
Supplement: Supplementary file 2 [file DataSheet2.xlsx]

## Sheet: Upregulated in Macrophages
NCBI Gene ID	Ensembl ID	Gene Symbol	p (Corr)	p	FC ([Macrophage-LPS] vs [Macrophage-NS])
56715	ENSMUSG00000025340	Rabgef1	0.000934	0.000265	1.51851
74198	ENSMUSG00000004947	Dtx2	0.000142	4.37e-06	1.53253
21828	ENSMUSG00000021702	Thbs4	0.004904	0.003269	1.53909
13610	ENSMUSG00000067586	S1pr3	0.004237	0.002691	1.56913
100294583	ENSMUSG00000054204	Alkal2	0.01438	0.013898	1.583
56699	ENSMUSG00000041598	Cdc42ep4	0.002878	0.001521	1.60901
18574	ENSMUSG00000022489	Pde1b	0.003867	0.002364	1.63045
213389	ENSMUSG00000051977	Prdm9	0.000934	0.000263	1.66085
382236	ENSMUSG00000063663	Brwd3	0.010512	0.009289	1.69554
99683	ENSMUSG00000001052	Sec24b	0.001893	0.000791	1.70951
98402	ENSMUSG00000036206	Sh3bp4	0.0009	0.00024	1.713
69131	ENSMUSG00000003119	Cdk12	0.000739	0.000157	1.71575
56312	ENSMUSG00000030717	Nupr1	0.001009	0.000314	1.72182
320790	ENSMUSG00000041235	Chd7	0.015338	0.015005	1.74029
230801	ENSMUSG00000043257	Pigv	0.001009	0.000317	1.75133
22437	ENSMUSG00000079243	Xirp1	0.007608	0.005973	1.76576
545156	ENSMUSG00000061751	Kalrn	0.014799	0.014384	1.77864
13653	ENSMUSG00000038418	Egr1	0.000753	0.00018	1.77868
442799		9330154J02Rik	0.002266	0.001055	1.80073
327987	ENSMUSG00000034297	Med13	0.002352	0.001104	1.81704
100503884	ENSMUSG00000045790	Ccdc149	0.012693	0.011717	1.81999
27054	ENSMUSG00000027429	Sec23b	0.005672	0.00396	1.83227
11783	ENSMUSG00000019979	Apaf1	0.000466	5.91e-05	1.83405
329178	ENSMUSG00000055567	Unc80	0.000932	0.000253	1.83916
73331		1700034P13Rik	0.00834	0.006893	1.84253
72124	ENSMUSG00000079614	Seh1l	0.001354	0.000467	1.8435
100043424			0.00824	0.006794	1.84577
320563	ENSMUSG00000051243	Islr2	0.008781	0.007465	1.85118
19385	ENSMUSG00000005732	Ranbp1	0.003937	0.002438	1.85393
100503337		Gm9895	0.006207	0.004566	1.85978
22695	ENSMUSG00000044786	Zfp36	0.000144	4.82e-06	1.86043
26398	ENSMUSG00000033352	Map2k4	0.004457	0.002866	1.86498
56353	ENSMUSG00000072872	Rybp	0.005841	0.004148	1.88414
227671	ENSMUSG00000026829	Gbgt1	0.002561	0.001273	1.88476
58206	ENSMUSG00000006310	Zbtb32	0.000753	0.000174	1.8895
98053	ENSMUSG00000002658	Gtf2f1	0.005994	0.004351	1.89826
380753	ENSMUSG00000020564	Atxn7l1	0.000935	0.00027	1.90525
12351	ENSMUSG00000000805	Car4	0.008595	0.007239	1.90596
16649	ENSMUSG00000027782	Kpna4	0.006718	0.005049	1.94317
56336	ENSMUSG00000017929	B4galt5	0.000833	0.00021	1.95077
209692	ENSMUSG00000025815	Dhtkd1	0.01228	0.011214	1.96004
17933	ENSMUSG00000061911	Myt1l	0.003081	0.001665	1.99677
18263	ENSMUSG00000011179	Odc1	0.005402	0.003697	2.01677
50780	ENSMUSG00000059810	Rgs3	0.000535	8.7e-05	2.02675
23849	ENSMUSG00000000078	Klf6	0.00556	0.00386	2.03688
14803	ENSMUSG00000041078	Grid1	0.00492	0.00329	2.03907
19255	ENSMUSG00000024539	Ptpn2	0.000371	3.58e-05	2.07439
54384	ENSMUSG00000039431	Mtmr7	0.001242	0.000414	2.082
242125	ENSMUSG00000044313	Mab21l3	0.000634	0.000123	2.10437
15977	ENSMUSG00000048806	Ifnb1	0.001518	0.000554	2.10607
52679	ENSMUSG00000020185	E2f7	0.00353	0.00211	2.11216
19252	ENSMUSG00000024190	Dusp1	0.000291	2.18e-05	2.1357
16560	ENSMUSG00000014602	Kif1a	0.015882	0.015819	2.15882
16180	ENSMUSG00000022514	Il1rap	0.008529	0.007133	2.1801
30953	ENSMUSG00000027777	Schip1	0.002889	0.001533	2.18097
53970	ENSMUSG00000005774	Rfx5	0.0006	0.000109	2.18866
233060	ENSMUSG00000074220	Zfp382	0.000934	0.000265	2.19101
240672	ENSMUSG00000034765	Dusp5	0.000318	2.88e-05	2.19354
16184	ENSMUSG00000026770	Il2ra	0.002515	0.001235	2.19532
11552	ENSMUSG00000058620	Adra2b	0.012381	0.011331	2.19571
68713	ENSMUSG00000025491	Ifitm1	0.005948	0.004287	2.20777
15018	ENSMUSG00000060550	H2-Q7	0.015541	0.01535	2.22253
74629		4930426L09Rik	0.000935	0.000272	2.22827
103583	ENSMUSG00000020271	Fbxw11	0.001673	0.000669	2.25329
12266	ENSMUSG00000024164	C3	0.009188	0.007865	2.25654
73680	ENSMUSG00000028807	Zbtb8a	0.007554	0.005911	2.27167
54326	ENSMUSG00000021364	Elovl2	0.004457	0.002875	2.29029
16186	ENSMUSG00000031304	Il2rg	0.01131	0.010262	2.29444
244650	ENSMUSG00000031732	Phlpp2	0.000255	1.81e-05	2.31882
100505386	ENSMUSG00000102422	Iqschfp	0.001743	0.000705	2.33562
83672	ENSMUSG00000041831	Sytl3	0.004277	0.002725	2.33761
56445	ENSMUSG00000031701	Dnaja2	0.005994	0.004339	2.35097
433424	ENSMUSG00000052248	Zeb2os	0.002515	0.001232	2.36195
217306	ENSMUSG00000048498	Cd300e	0.007837	0.006384	2.38214
106347	ENSMUSG00000022900	Ildr1	0.000853	0.000223	2.40216
56421	ENSMUSG00000021196	Pfkp	0.000535	8.69e-05	2.40548
215449	ENSMUSG00000052681	Rap1b	0.005876	0.004184	2.41143
15016	ENSMUSG00000055413	H2-Q5	0.003664	0.002204	2.4136
50778	ENSMUSG00000026358	Rgs1	0.00503	0.003377	2.42045
100604	ENSMUSG00000054720	Lrrc8c	0.002352	0.001102	2.44241
12447	ENSMUSG00000002068	Ccne1	0.005777	0.004079	2.4536
218194	ENSMUSG00000054728	Phactr1	0.007761	0.006215	2.48521
327766	ENSMUSG00000060044	Tmem26	0.010802	0.009673	2.56374
107765	ENSMUSG00000024803	Ankrd1	0.007709	0.006146	2.59512
67118	ENSMUSG00000022684	Bfar	0.001592	0.000603	2.62942
228413	ENSMUSG00000027171	Prrg4	0.00687	0.005298	2.6307
99929	ENSMUSG00000034640	Tiparp	0.000753	0.00017	2.63998
17750	ENSMUSG00000031762	Mt2	0.006211	0.004582	2.66573
68395		H2-Q8	0.002622	0.001317	2.70447
381058	ENSMUSG00000067049	Unc93a	0.007874	0.00643	2.71606
14313	ENSMUSG00000021765	Fst	0.003257	0.001812	2.72698
67246	ENSMUSG00000032712	Resf1	0.001621	0.000621	2.73179
27049	ENSMUSG00000003382	Etv3	0.001415	0.000505	2.74133
15013	ENSMUSG00000091705	H2-Q2	0.007709	0.006158	2.74645
12648	ENSMUSG00000023852	Chd1	0.002674	0.001357	2.7933
319487	ENSMUSG00000096960	A230028O05Rik	0.001415	0.000503	2.80614
69146	ENSMUSG00000022575	Gsdmd	0.001087	0.000347	2.82098
70998	ENSMUSG00000025626	Phf6	0.003199	0.001767	2.83724
67951	ENSMUSG00000001473	Tubb6	0.003666	0.002212	2.84514
320404	ENSMUSG00000038855	Itpkb	0.005046	0.003413	2.86309
268934	ENSMUSG00000063239	Grm4	0.014014	0.013406	2.88491
18550	ENSMUSG00000030530	Furin	0.004124	0.002587	2.91312
76684		Pla2g10os	0.007614	0.006019	2.91751
50909	ENSMUSG00000055172	C1ra	0.002848	0.001489	2.94075
319839	ENSMUSG00000097124	A530020G20Rik	0.013719	0.012853	2.96467
108954	ENSMUSG00000046062	Ppp1r15b	9.32e-05	2.21e-06	2.97339
100504014	ENSMUSG00000082976	Gm15056	0.002024	0.000882	2.97844
21857	ENSMUSG00000001131	Timp1	0.002991	0.001593	2.98993
67609	ENSMUSG00000059920	4930453N24Rik	0.007614	0.006011	3.08353
17355	ENSMUSG00000029313	Aff1	0.000739	0.000157	3.08428
70617	ENSMUSG00000050549	Fam241a	0.003151	0.001723	3.15241
83921	ENSMUSG00000024754	Cemip2	0.000188	8.82e-06	3.15347
19730	ENSMUSG00000026821	Ralgds	0.000304	2.57e-05	3.16738
216144	ENSMUSG00000055515	Vmn2r81	0.011232	0.010157	3.18546
12870	ENSMUSG00000003617	Cp	0.005791	0.004101	3.1861
217069	ENSMUSG00000000275	Trim25	0.0006	0.000108	3.18965
18128	ENSMUSG00000026923	Notch1	0.005777	0.004077	3.19756
14579	ENSMUSG00000028214	Gem	0.000753	0.000181	3.22713
216363	ENSMUSG00000064181	Rab3ip	0.000547	9.16e-05	3.23768
240047	ENSMUSG00000023903	Mmp25	0.005522	0.003813	3.25161
14367	ENSMUSG00000045005	Fzd5	0.001922	0.00081	3.26014
76089	ENSMUSG00000062232	Rapgef2	0.001604	0.000611	3.31496
20848	ENSMUSG00000004040	Stat3	0.000687	0.000141	3.31874
20698	ENSMUSG00000061878	Sphk1	0.002356	0.001111	3.32122
14544	ENSMUSG00000058624	Gda	0.000634	0.000122	3.32843
23924	ENSMUSG00000019794	Katna1	0.001592	0.0006	3.34543
14312	ENSMUSG00000024335	Brd2	0.000155	5.51e-06	3.37476
74451	ENSMUSG00000017715	Pgs1	3.77e-05	1.31e-07	3.43083
16633	ENSMUSG00000030187	Klra2	0.003014	0.001623	3.4389
11459	ENSMUSG00000031972	Acta1	0.002211	0.001016	3.46279
11843	ENSMUSG00000021877	Arf4	0.002747	0.001425	3.463
106205	ENSMUSG00000037965	Zc3h7a	0.000656	0.000129	3.48907
627049	ENSMUSG00000039841	Zfp800	0.000969	0.000298	3.52062
66654	ENSMUSG00000032065	Tex12	0.006781	0.005176	3.60146
240095	ENSMUSG00000024459	H2-M5	0.003257	0.001825	3.64916
66214	ENSMUSG00000022018	Rgcc	0.000381	3.83e-05	3.68645
12575	ENSMUSG00000023067	Cdkn1a	0.000304	2.42e-05	3.76277
56177	ENSMUSG00000026833	Olfm1	0.001673	0.000668	3.78603
192157	ENSMUSG00000038485	Socs7	0.001581	0.000593	3.89756
216991	ENSMUSG00000020709	Adap2	0.001405	0.00049	3.90045
105841	ENSMUSG00000036661	Dennd3	0.002864	0.001502	3.92623
16648	ENSMUSG00000021929	Kpna3	0.001893	0.000789	3.9822
71934	ENSMUSG00000027555	Car13	0.000836	0.000214	4.00824
21817	ENSMUSG00000037820	Tgm2	0.000466	5.78e-05	4.03387
380608	ENSMUSG00000052031	Tagap1	0.000964	0.000289	4.03856
75345	ENSMUSG00000038179	Slamf7	0.00374	0.002269	4.04001
15081	ENSMUSG00000016559	H3f3b	0.001621	0.000627	4.0407
652925	ENSMUSG00000079659	Tmem243	0.000593	0.000104	4.1125
228608	ENSMUSG00000027333	Smox	0.001673	0.000671	4.15452
170743	ENSMUSG00000044583	Tlr7	0.001673	0.000668	4.21594
277414	ENSMUSG00000068735	Trp53i11	0.000535	8.34e-05	4.24004
15015	ENSMUSG00000035929	H2-Q4	0.002013	0.000869	4.25604
22217	ENSMUSG00000029640	Usp12	0.000793	0.000196	4.31353
211323	ENSMUSG00000062991	Nrg1	0.012381	0.011404	4.34844
16867	ENSMUSG00000024107	Lhcgr	0.013784	0.013033	4.38344
21887	ENSMUSG00000032280	Tle3	0.002872	0.001513	4.38984
110175	ENSMUSG00000002797	Ggct	0.000547	9.15e-05	4.50027
193740	ENSMUSG00000091971	Hspa1a	0.000634	0.00012	4.59637
328759	ENSMUSG00000091631	Vmn2r95	0.007045	0.005447	4.60334
170768	ENSMUSG00000026773	Pfkfb3	0.009622	0.00835	4.61919
14745	ENSMUSG00000038668	Lpar1	0.000466	5.97e-05	4.72249
436440	ENSMUSG00000071311	Gpr31b	0.012266	0.011177	4.72303
14963	ENSMUSG00000073406	H2-T13	0.001043	0.000329	4.76492
12349	ENSMUSG00000027562	Car2	0.000753	0.000172	4.77627
276891	ENSMUSG00000055546	Timd4	0.013876	0.013165	4.83371
21872	ENSMUSG00000030516	Tjp1	0.013088	0.012159	4.93623
245536	ENSMUSG00000090141	Gm614	0.003526	0.002079	4.99483
77125	ENSMUSG00000024810	Il33	0.015882	0.015814	5.00762
74732	ENSMUSG00000039232	Stx11	0.000521	7.71e-05	5.1675
227210	ENSMUSG00000070871	Ccnyl1	3.77e-05	2.27e-07	5.17688
24086	ENSMUSG00000020694	Tlk2	0.000191	1.03e-05	5.19025
218613	ENSMUSG00000032727	Mier3	0.000853	0.000224	5.31998
17874	ENSMUSG00000032508	Myd88	0.000668	0.000134	5.38866
56066		Cxcl11	0.001185	0.000383	5.3931
14089	ENSMUSG00000000392	Fap	0.000964	0.000288	5.42491
15200	ENSMUSG00000024486	Hbegf	0.000634	0.000124	5.50471
13011	ENSMUSG00000068129	Cst7	0.002566	0.00128	5.55021
75234	ENSMUSG00000028793	Rnf19b	0.000535	8.25e-05	5.74485
667055	ENSMUSG00000056133	Unc93a2	0.005672	0.003961	5.75106
74646	ENSMUSG00000039911	Spsb1	0.002211	0.001015	5.87185
225845	ENSMUSG00000060675	Plaat3	0.000932	0.000256	6.49827
12369	ENSMUSG00000025076	Casp7	0.002013	0.000869	6.51495
29876	ENSMUSG00000037242	Clic4	0.000466	5.73e-05	6.73585
15930	ENSMUSG00000031551	Ido1	0.00606	0.004423	6.73771
15978	ENSMUSG00000055170	Ifng	0.001557	0.000577	7.1653
16181	ENSMUSG00000026981	Il1rn	0.000459	5.24e-05	7.22044
381845	ENSMUSG00000033967	Rnf225	0.010577	0.009367	7.24138
15511	ENSMUSG00000090877	Hspa1b	0.000466	5.98e-05	7.65295
258836	ENSMUSG00000051593	Or13c25	0.013784	0.01305	7.69029
192656	ENSMUSG00000041135	Ripk2	0.000753	0.000175	8.09103
218739	ENSMUSG00000044772	Sntn	0.003399	0.001958	8.10883
12562	ENSMUSG00000031871	Cdh5	0.013578	0.012667	8.16705
434484	ENSMUSG00000070031	Sp140	0.000304	2.56e-05	9.16654
71281	ENSMUSG00000055547	Apobec4	0.007767	0.00625	9.33727
215418	ENSMUSG00000032515	Csrnp1	0.000188	8.91e-06	9.74572
17329	ENSMUSG00000029417	Cxcl9	0.014105	0.013521	9.78655
109979	ENSMUSG00000034842	Art3	0.004598	0.003002	10.4345
14528	ENSMUSG00000037580	Gch1	0.000291	2.18e-05	10.5615
20353	ENSMUSG00000026121	Sema4c	0.000871	0.00023	10.7113
16168	ENSMUSG00000031712	Il15	9.73e-05	2.49e-06	10.7692
269346	ENSMUSG00000027219	Slc28a2	0.000467	6.27e-05	11.0931
99382	ENSMUSG00000032724	Abtb2	0.001231	0.000407	12.1763
16963	ENSMUSG00000026573	Xcl1	0.002116	0.000947	12.5535
12363	ENSMUSG00000033538	Casp4	0.000191	1.03e-05	12.9528
17119	ENSMUSG00000001156	Mxd1	0.001415	0.000503	13.3567
100417831		Gvin-ps4	0.001554	0.00057	13.5612
69217	ENSMUSG00000040428	Plekha4	0.003252	0.001802	14.409
12444	ENSMUSG00000000184	Ccnd2	6.02e-05	1.07e-06	15.1544
71994	ENSMUSG00000053931	Cnn3	0.000304	2.5e-05	15.3994
12524	ENSMUSG00000022901	Cd86	5.24e-05	7.23e-07	15.9046
330723	ENSMUSG00000037406	Htra4	0.004442	0.002847	16.4263
622070	ENSMUSG00000087175	Gm15133	0.002647	0.001337	16.4359
16193	ENSMUSG00000025746	Il6	0.000755	0.000183	16.5774
72536	ENSMUSG00000033450	Tagap	0.0006	0.000109	18.4288
85031	ENSMUSG00000002847	Pla1a	0.00353	0.002097	20.178
244183	ENSMUSG00000052749	Trim30b	0.000186	8.07e-06	20.6633
14962	ENSMUSG00000090231	Cfb	0.001673	0.000671	21.492
625321	ENSMUSG00000121294	Trim30e-ps1	0.000245	1.64e-05	22.3946
22164	ENSMUSG00000026700	Tnfsf4	0.000496	6.84e-05	22.5989
57248	ENSMUSG00000022586	Ly6i	0.006792	0.005198	26.9408
80885	ENSMUSG00000045502	Hcar2	0.000504	7.23e-05	28.2188
100312485	ENSMUSG00000082316	Vmn1r221	0.009889	0.008641	29.0811
229003	ENSMUSG00000027580	Helz2	0.001259	0.000422	30.1691
13388	ENSMUSG00000014773	Dll1	0.000442	4.64e-05	31.9127
15186	ENSMUSG00000027360	Hdc	0.00158	0.000589	33.4309
21939	ENSMUSG00000017652	Cd40	0.000466	5.59e-05	34.7212
16169	ENSMUSG00000023206	Il15ra	3.77e-05	2.97e-07	37.3805
17386	ENSMUSG00000050578	Mmp13	0.000448	4.95e-05	38.5985
12642	ENSMUSG00000050370	Ch25h	0.000964	0.00029	42.5368
22271	ENSMUSG00000020407	Upp1	7.84e-05	1.55e-06	49.6585
433470	ENSMUSG00000033213	AA467197	0.000753	0.000164	49.7858
18126	ENSMUSG00000020826	Nos2	0.000634	0.000121	52.21
245126	ENSMUSG00000053338	Tarm1	9.32e-05	2.11e-06	55.7458
107350		AW112010	0.000504	7.26e-05	59.5681
13003	ENSMUSG00000021614	Vcan	3.77e-05	2e-07	59.5937
626578	ENSMUSG00000105096	Gbp10	0.001009	0.000315	72.1094
246779	ENSMUSG00000044701	Il27	0.000162	6.06e-06	78.2166
16153	ENSMUSG00000016529	Il10	0.000477	6.49e-05	79.104
381308	ENSMUSG00000026536	Ifi211	0.000511	7.46e-05	79.8815
100702	ENSMUSG00000104713	Gbp6	0.001045	0.000332	86.9532
20296	ENSMUSG00000035385	Ccl2	0.000318	2.88e-05	95.4194
215900	ENSMUSG00000046031	Calhm6	0.000195	1.19e-05	96.1356
14939	ENSMUSG00000015437	Gzmb	0.000591	0.000103	105.115
229898	ENSMUSG00000105504	Gbp5	4.14e-05	4.08e-07	152.195
231655	ENSMUSG00000041827	Oasl1	0.000688	0.000143	170.768
16870	ENSMUSG00000000247	Lhx2	0.000466	5.47e-05	170.77
226695	ENSMUSG00000054203	Ifi205	0.00018	7.44e-06	177.728
20306	ENSMUSG00000035373	Ccl7	0.000853	0.000221	249.448
100038882	ENSMUSG00000035692	Isg15	0.000503	7.04e-05	257.679
20293	ENSMUSG00000035352	Ccl12	6.02e-05	9.72e-07	472.681
15945	ENSMUSG00000034855	Cxcl10	5.24e-05	7.2e-07	999.031

## Sheet: Downregulated in Macrophages
NCBI Gene ID	Ensembl ID	Gene Symbol	p (Corr)	p	FC ([Macrophage-LPS] vs [Macrophage-NS])
14245	ENSMUSG00000020593	Lpin1	0.001815	0.000748	-8.40609
217364	ENSMUSG00000033857	Engase	0.000935	0.000273	-7.73074
231605	ENSMUSG00000033316	Galnt9	0.005334	0.00363	-7.15243
67486	ENSMUSG00000035834	Polr3g	0.015412	0.015108	-6.25119
234797	ENSMUSG00000031824	6430548M08Rik	0.001284	0.000435	-6.12701
77864	ENSMUSG00000018427	Ypel2	0.00059	0.000101	-5.67712
140742	ENSMUSG00000038332	Sesn1	0.000815	0.000203	-5.61327
224523	ENSMUSG00000097350	4732491K20Rik	0.007046	0.005462	-5.45809
22325	ENSMUSG00000009621	Vav2	0.001557	0.000577	-4.93942
382913	ENSMUSG00000035121	Neil2	0.001491	0.000541	-4.88696
20768	ENSMUSG00000049091	Sephs2	0.003432	0.00201	-4.85819
252972	ENSMUSG00000032741	Tpcn1	0.000632	0.000117	-4.79483
74764	ENSMUSG00000003546	Klc4	0.001163	0.000374	-4.64211
207474	ENSMUSG00000041633	Kctd12b	0.006185	0.004538	-4.59201
20410	ENSMUSG00000022091	Sorbs3	0.000753	0.000176	-4.56338
330401	ENSMUSG00000030126	Tmcc1	0.000749	0.000161	-4.53369
319684		5031425F14Rik	0.00198	0.00084	-4.5246
68918	ENSMUSG00000043687	1190005I06Rik	0.008529	0.00713	-4.35855
14347	ENSMUSG00000036587	Fut7	0.006025	0.004385	-4.26118
66090	ENSMUSG00000042675	Ypel3	0.000753	0.00018	-4.17493
109689	ENSMUSG00000018909	Arrb1	0.00376	0.002292	-4.15508
100503676	ENSMUSG00000003812	Dnase2a	0.000932	0.000252	-4.10353
100043387	ENSMUSG00000078878	Gm14305	0.010735	0.009549	-4.04629
236790	ENSMUSG00000035967	Ints6l	0.003276	0.001842	-4.0353
93675	ENSMUSG00000030365	Clec2i	0.015882	0.015793	-4.02935
67164	ENSMUSG00000030725	Lipt2	0.009488	0.008215	-4.02766
69069	ENSMUSG00000041707	Tmem273	0.001458	0.000523	-4.02517
74337	ENSMUSG00000047986	Palm3	0.008036	0.006594	-3.9574
21685	ENSMUSG00000022389	Tef	0.000297	2.29e-05	-3.95722
215113	ENSMUSG00000038178	Slc43a2	0.000535	8.63e-05	-3.86767
71085	ENSMUSG00000025154	Arhgap19	0.002694	0.001392	-3.76264
27029	ENSMUSG00000005043	Sgsh	0.002415	0.001162	-3.68098
68332	ENSMUSG00000074211	Sdhaf1	0.002466	0.001191	-3.62764
76267	ENSMUSG00000010663	Fads1	0.000687	0.00014	-3.61075
328314	ENSMUSG00000114926	Gm2379	0.006712	0.005031	-3.58712
105988	ENSMUSG00000058290	Espl1	0.002214	0.001022	-3.58603
70134	ENSMUSG00000074217	Misp3	0.010253	0.009019	-3.56067
230991	ENSMUSG00000074738	Fndc10	0.001352	0.000464	-3.55874
381810	ENSMUSG00000067714	Lpar5	0.002124	0.000955	-3.54393
239554	ENSMUSG00000016552	Foxred2	0.000192	1.14e-05	-3.52319
71764	ENSMUSG00000032120	C2cd2l	0.002188	0.000997	-3.47907
232811	ENSMUSG00000059851	Kmt5c	0.000969	0.000297	-3.41992
277010	ENSMUSG00000044345	Marveld1	0.000403	4.13e-05	-3.4106
11302	ENSMUSG00000025375	Aatk	0.003408	0.001983	-3.38488
246738	ENSMUSG00000039763	Dnajc28	0.000632	0.000117	-3.37039
14673	ENSMUSG00000000149	Gna12	0.000318	2.77e-05	-3.35559
74868	ENSMUSG00000062373	Tmem65	0.001462	0.000528	-3.35312
74552	ENSMUSG00000028803	Nipal3	0.000129	3.56e-06	-3.33935
20250	ENSMUSG00000025203	Scd2	0.004279	0.002734	-3.24258
100165		5031425F14Rik	0.000836	0.000214	-3.17064
66664	ENSMUSG00000022856	Tmem41a	0.003399	0.001957	-3.16366
225579	ENSMUSG00000024600	Slc27a6	0.011232	0.010168	-3.16322
18143	ENSMUSG00000026077	Npas2	0.006847	0.005266	-3.13696
234967	ENSMUSG00000043885	Slc36a4	0.001673	0.000652	-3.128
320782	ENSMUSG00000056498	Tmem154	0.001284	0.000438	-3.12254
93834	ENSMUSG00000021846	Peli2	0.001205	0.000392	-3.11932
223648	ENSMUSG00000098176	Ccdc166	0.012381	0.011393	-3.06623
65962	ENSMUSG00000002504	Nherf2	0.009021	0.007704	-3.05292
26384	ENSMUSG00000052102	Gnpda1	0.005948	0.004294	-2.98505
170753	ENSMUSG00000040209	Zfp704	0.001231	0.000408	-2.95244
328977	ENSMUSG00000042439	Zfp532	0.000442	4.73e-05	-2.94877
56869	ENSMUSG00000074283	Zfp109	0.00186	0.00077	-2.91503
18604	ENSMUSG00000038967	Pdk2	0.013784	0.013036	-2.91363
68114	ENSMUSG00000020156	Pwwp3a	0.000329	3.05e-05	-2.91014
22117	ENSMUSG00000044986	Tst	0.003584	0.002149	-2.90094
100316903		Gm20605	0.010434	0.009199	-2.89908
14886	ENSMUSG00000060261	Gtf2i	0.000142	4.47e-06	-2.88924
15184	ENSMUSG00000008855	Hdac5	0.000762	0.000186	-2.88166
545490	ENSMUSG00000078879	Zfp973	0.010802	0.009661	-2.84559
29858	ENSMUSG00000022474	Pmm1	0.012927	0.011958	-2.84413
100900	ENSMUSG00000043510	Hscb	0.002095	0.00093	-2.83715
380686	ENSMUSG00000044629	Cnrip1	0.00676	0.005147	-2.82943
68055	ENSMUSG00000054894	Dmac2l	0.013784	0.013048	-2.80905
22379	ENSMUSG00000023008	Fmnl3	0.000467	6.22e-05	-2.79284
667410		Gm8615	0.007782	0.006294	-2.7382
223666	ENSMUSG00000033697	Arhgap39	0.015541	0.015357	-2.66136
381605	ENSMUSG00000039813	Tbc1d2	0.000246	1.7e-05	-2.65761
380850	ENSMUSG00000091183	Gm5141	0.003	0.00161	-2.65544
73852	ENSMUSG00000025766	D3Ertd751e	0.008605	0.007279	-2.64567
17179	ENSMUSG00000004933	Matk	0.000964	0.000292	-2.64132
223752	ENSMUSG00000035900	Gramd4	0.000534	8.01e-05	-2.62403
102462	ENSMUSG00000032288	Imp3	0.004145	0.002624	-2.62369
217198	ENSMUSG00000035172	Plekhh3	0.011123	0.010004	-2.60113
100043126			0.006616	0.004946	-2.58984
210582	ENSMUSG00000039914	Coq10a	0.000668	0.000134	-2.5871
66129	ENSMUSG00000021482	Prxl2c	0.002675	0.001372	-2.58644
68718	ENSMUSG00000014470	Rnf166	0.001922	0.000811	-2.56877
14048	ENSMUSG00000025932	Eya1	0.005338	0.003643	-2.55596
19016	ENSMUSG00000000440	Pparg	0.005948	0.004284	-2.54817
108995	ENSMUSG00000040247	Tbc1d10c	0.00854	0.007159	-2.54657
18557	ENSMUSG00000026437	Cdk18	0.003526	0.002073	-2.5323
665001	ENSMUSG00000078903	Gm14391	0.002995	0.001601	-2.52735
235132	ENSMUSG00000047412	Zbtb44	0.000191	1.06e-05	-2.52577
20181	ENSMUSG00000015846	Rxra	0.002357	0.001116	-2.49685
11545	ENSMUSG00000026496	Parp1	0.006349	0.004696	-2.4695
327762	ENSMUSG00000036875	Dna2	0.002013	0.00087	-2.42892
328186		Gm10336	0.000934	0.000263	-2.42618
232227	ENSMUSG00000034312	Iqsec1	0.00676	0.005107	-2.42303
216846	ENSMUSG00000032782	Cntrob	0.001415	0.000498	-2.42025
68318	ENSMUSG00000053040	Aph1c	0.003403	0.001971	-2.41404
75007	ENSMUSG00000038712	Mindy1	0.00374	0.002272	-2.40304
14788	ENSMUSG00000038390	Gpr162	0.005197	0.003526	-2.40207
230101	ENSMUSG00000028467	Gba2	0.006474	0.004801	-2.39502
19395	ENSMUSG00000032946	Rasgrp2	0.004068	0.002536	-2.39394
68977	ENSMUSG00000061046	Haghl	0.015225	0.014865	-2.38175
208117	ENSMUSG00000032375	Aph1b	0.004787	0.003182	-2.3705
52626	ENSMUSG00000020392	Cdkn2aipnl	0.010668	0.009469	-2.36746
11515	ENSMUSG00000005580	Adcy9	0.00353	0.00211	-2.36013
14420	ENSMUSG00000021003	Galc	0.0024	0.001146	-2.35377
21961	ENSMUSG00000055322	Tns1	0.015741	0.015585	-2.34973
56857	ENSMUSG00000032122	Slc37a2	0.007709	0.006128	-2.34424
72355	ENSMUSG00000064284	Cdpf1	0.014799	0.01439	-2.33952
66962	ENSMUSG00000051238	Swsap1	0.007554	0.005915	-2.32013
72154	ENSMUSG00000036898	Zfp157	0.002622	0.001319	-2.31681
230996	ENSMUSG00000059939	9430015G10Rik	0.002013	0.000874	-2.31613
68968	ENSMUSG00000027284	Cdan1	0.00251	0.001223	-2.31282
17916	ENSMUSG00000024300	Myo1f	0.01003	0.008784	-2.30983
26901	ENSMUSG00000032526	Ss18l2	0.007614	0.006022	-2.29601
414068	ENSMUSG00000086150	Bach2os	0.005697	0.003989	-2.29243
22247	ENSMUSG00000022814	Umps	0.00464	0.003066	-2.28924
23853	ENSMUSG00000002257	Def6	0.007837	0.006369	-2.27934
216445	ENSMUSG00000040345	Arhgap9	0.00353	0.002093	-2.27082
213332	ENSMUSG00000096687	Mfsd4b4	0.012059	0.010965	-2.25246
16974	ENSMUSG00000030201	Lrp6	0.000245	1.61e-05	-2.24538
75692	ENSMUSG00000071078	Nr2c2ap	0.004538	0.002945	-2.23886
270198	ENSMUSG00000025648	Pfkfb4	0.003307	0.001873	-2.23616
66934	ENSMUSG00000027635	Dsn1	0.002674	0.001361	-2.22826
332579	ENSMUSG00000026928	Card9	0.004068	0.002543	-2.22666
217716	ENSMUSG00000021245	Mlh3	0.000964	0.000293	-2.22306
114606	ENSMUSG00000034758	Tle6	0.014641	0.014179	-2.19407
101185	ENSMUSG00000029676	Pot1a	0.008443	0.006994	-2.19325
74551	ENSMUSG00000040618	Pck2	0.013908	0.013276	-2.18912
217031	ENSMUSG00000018651	Tada2a	0.001803	0.00074	-2.18548
100503842	ENSMUSG00000100017	2410022M11Rik	0.002232	0.001034	-2.1851
100039864			0.006753	0.005088	-2.18353
226744	ENSMUSG00000038949	Cnst	0.000166	6.54e-06	-2.16794
170707	ENSMUSG00000043411	Usp48	0.000459	5.26e-05	-2.15475
100534273	ENSMUSG00000037432	Fer1l5	0.01552	0.015244	-2.15303
101602	ENSMUSG00000045165	AI467606	0.00138	0.000479	-2.15283
66659	ENSMUSG00000028093	Acp6	0.007901	0.006467	-2.14112
66194	ENSMUSG00000022571	Pycr3	0.004496	0.002909	-2.12534
213068	ENSMUSG00000036944	Tmem71	0.003399	0.001953	-2.12134
232232	ENSMUSG00000034245	Hdac11	0.010875	0.009759	-2.10733
101113	ENSMUSG00000050373	Snx21	0.0024	0.00115	-2.09433
230757	ENSMUSG00000073755	5730409E04Rik	0.012381	0.011379	-2.0719
13803	ENSMUSG00000041773	Enc1	0.006569	0.004898	-2.06924
237928	ENSMUSG00000050860	Phospho1	0.000535	8.76e-05	-2.0686
13666	ENSMUSG00000031668	Eif2ak3	0.002188	0.000995	-2.06847
70652	ENSMUSG00000027956	Tmem144	0.002792	0.001454	-2.05323
20111	ENSMUSG00000003644	Rps6ka1	0.002534	0.00125	-2.05132
22248	ENSMUSG00000002058	Unc119	0.016118	0.016086	-2.04073
626877		Gm14405	0.00926	0.007945	-2.03514
72017	ENSMUSG00000026456	Cyb5r1	0.011207	0.010102	-2.03042
239719	ENSMUSG00000009569	Mrtfb	0.000942	0.000277	-2.02669
228880	ENSMUSG00000039671	Zmynd8	0.000535	8.39e-05	-2.02384
69781	ENSMUSG00000101585	1600010M07Rik	0.014222	0.013717	-2.01695
18640	ENSMUSG00000026409	Pfkfb2	0.00036	3.41e-05	-2.01679
211488	ENSMUSG00000057134	Ado	0.00218	0.000985	-2.00477
27103	ENSMUSG00000005102	Eif2ak4	0.003414	0.001993	-2.00465
106639	ENSMUSG00000054723	Vmac	0.00464	0.003047	-2.00433
109299	ENSMUSG00000087679	Tmem250	0.004685	0.003105	-2.00176
56541	ENSMUSG00000021476	Habp4	0.000833	0.000209	-2.00106
17940	ENSMUSG00000021640	Naip1	0.000753	0.000171	-1.99321
246277	ENSMUSG00000023044	Csad	0.001231	0.000407	-1.98932
50708	ENSMUSG00000036181	H1f2	0.007782	0.00629	-1.98466
232339	ENSMUSG00000007827	Ankrd26	0.014968	0.014584	-1.96458
93697	ENSMUSG00000032235	Ice2	0.0024	0.001142	-1.96187
12908	ENSMUSG00000026853	Crat	0.002095	0.000928	-1.96106
408062	ENSMUSG00000061371	Zfp873	0.013908	0.013232	-1.95888
76608	ENSMUSG00000046861	Hectd3	0.000442	4.79e-05	-1.9583
232539	ENSMUSG00000040102	Klhl42	0.000372	3.67e-05	-1.95457
22719	ENSMUSG00000050605	Zfp61	0.006847	0.005267	-1.94954
76642		1700113A16Rik	0.009452	0.008166	-1.94579
12580	ENSMUSG00000028551	Cdkn2c	0.009356	0.008065	-1.92394
68521	ENSMUSG00000032657	Entrep3	0.008757	0.007427	-1.91495
319352	ENSMUSG00000030329	Pianp	0.010802	0.009634	-1.9096
80987	ENSMUSG00000032598	Nckipsd	0.000753	0.000178	-1.90703
16337	ENSMUSG00000005534	Insr	0.001673	0.000673	-1.9024
13560	ENSMUSG00000024137	E4f1	0.004058	0.002521	-1.89669
26462	ENSMUSG00000075704	Txnrd2	0.008486	0.007047	-1.88616
233058	ENSMUSG00000058402	Zfp420	0.009318	0.008013	-1.88423
414085	ENSMUSG00000097061	9330151L19Rik	0.003937	0.002431	-1.8797
668572		2610021A01Rik	0.003937	0.002427	-1.87207
83679	ENSMUSG00000038170	Pde4dip	0.003307	0.001879	-1.86671
72324	ENSMUSG00000017417	Plxdc1	0.000191	9.67e-06	-1.85782
19090	ENSMUSG00000022672	Prkdc	0.008529	0.00713	-1.85696
66690	ENSMUSG00000043140	Tmem186	0.007094	0.005513	-1.85364
319604	ENSMUSG00000029461	Fam168a	0.004145	0.002616	-1.84298
72108	ENSMUSG00000061313	Ddhd2	0.002537	0.001256	-1.83238
57170	ENSMUSG00000026856	Dolpp1	0.003283	0.001852	-1.83233
56807	ENSMUSG00000040722	Scamp5	0.003399	0.001943	-1.81584
98314	ENSMUSG00000073609	D2hgdh	0.002029	0.00089	-1.80952
330361	ENSMUSG00000035125	Gcfc2	0.004555	0.002965	-1.80798
320139	ENSMUSG00000031506	Ptpn7	0.002029	0.000892	-1.80389
74772	ENSMUSG00000036622	Atp13a2	0.005522	0.00381	-1.79924
69668	ENSMUSG00000042111	Ccdc115	0.001803	0.000737	-1.78359
210544	ENSMUSG00000022364	Tbc1d31	0.00503	0.003393	-1.78289
77938	ENSMUSG00000030956	Fam53b	0.001986	0.000846	-1.78258
117592	ENSMUSG00000050796	B3galt6	0.014222	0.013692	-1.78229
212647	ENSMUSG00000028737	Aldh4a1	0.001284	0.000438	-1.77262
233545	ENSMUSG00000035401	Emsy	0.000753	0.000166	-1.77092
17215	ENSMUSG00000041859	Mcm3	0.003149	0.001714	-1.75221
66812	ENSMUSG00000063849	Ppcdc	0.003937	0.002428	-1.74387
216134	ENSMUSG00000032788	Pdxk	0.000572	9.71e-05	-1.73653
17921	ENSMUSG00000030761	Myo7a	0.00464	0.003051	-1.73507
67170	ENSMUSG00000100164	2610306M01Rik	0.013784	0.012983	-1.73288
71891	ENSMUSG00000021982	Cdadc1	0.00503	0.003388	-1.71555
12606	ENSMUSG00000034957	Cebpa	0.000734	0.000153	-1.70577
72543	ENSMUSG00000038740	Mvb12b	0.001756	0.000714	-1.70575
17978	ENSMUSG00000005886	Ncoa2	0.004145	0.002619	-1.70101
67892	ENSMUSG00000051671	Coa6	0.005948	0.004289	-1.69324
66132	ENSMUSG00000021023	Prorp	0.007709	0.00614	-1.6916
52150	ENSMUSG00000046410	Kcnk6	0.000466	6.07e-05	-1.68964
234463	ENSMUSG00000031617	Tmem184c	0.00676	0.005143	-1.68823
432731	ENSMUSG00000022228	Zscan26	0.001673	0.000653	-1.68528
15559	ENSMUSG00000026228	Htr2b	0.005948	0.004287	-1.67973
17350	ENSMUSG00000032498	Mlh1	0.006174	0.004518	-1.67675
66268	ENSMUSG00000010607	Pigyl	0.013908	0.013278	-1.66791
56357	ENSMUSG00000027332	Ivd	0.014205	0.013645	-1.66605
228875	ENSMUSG00000017664	Slc35c2	0.003151	0.001728	-1.66237
11350	ENSMUSG00000026842	Abl1	0.001621	0.000624	-1.66166
67528	ENSMUSG00000031767	Nudt7	0.007767	0.006247	-1.66148
319518	ENSMUSG00000033624	Pdpr	0.002484	0.001205	-1.65656
238023	ENSMUSG00000039307	Hexd	0.00464	0.003064	-1.65198
68023	ENSMUSG00000078931	Pdf	0.005413	0.003715	-1.64924
69168	ENSMUSG00000015943	Bola1	0.013134	0.012228	-1.6484
103677	ENSMUSG00000038290	Smg6	0.002675	0.001377	-1.63631
231570		A830010M20Rik	0.012961	0.012016	-1.63015
100040814		Amd-ps4	0.003199	0.00176	-1.6253
77683	ENSMUSG00000036893	Ehmt1	0.003257	0.00182	-1.62109
71564	ENSMUSG00000055862	Izumo4	0.007468	0.005819	-1.6181
268469	ENSMUSG00000075595	Zfp652	0.000934	0.000263	-1.61608
218885	ENSMUSG00000021906	Oxnad1	0.005522	0.003823	-1.61213
56716	ENSMUSG00000024142	Mlst8	0.000753	0.00017	-1.60631
64436	ENSMUSG00000026925	Inpp5e	0.000192	1.13e-05	-1.59824
52856	ENSMUSG00000039069	Mtg2	0.006544	0.004866	-1.58502
72180	ENSMUSG00000034800	Zfp661	0.008931	0.00761	-1.583
14385	ENSMUSG00000032114	Slc37a4	0.009657	0.0084	-1.58032
63958	ENSMUSG00000028960	Ube4b	0.002107	0.000939	-1.57463
67811	ENSMUSG00000001100	Poldip2	0.003117	0.001691	-1.57399
70552	ENSMUSG00000038637	Lrrc56	0.016353	0.016353	-1.57048
50907	ENSMUSG00000045302	Preb	0.002675	0.00137	-1.56769
269401	ENSMUSG00000000823	Zfp512b	0.008605	0.007281	-1.55683
56399	ENSMUSG00000024045	Akap8	0.000935	0.000268	-1.54793
103737	ENSMUSG00000018733	Pex12	0.008207	0.00675	-1.54735
71972	ENSMUSG00000025195	Dnmbp	0.008582	0.007211	-1.54669
230761	ENSMUSG00000028799	Zfp362	0.007829	0.006347	-1.54489
224907	ENSMUSG00000007603	Dus3l	0.013677	0.012786	-1.5415
228368	ENSMUSG00000049922	Slc35c1	0.000245	1.62e-05	-1.52737
319171	ENSMUSG00000094777	H2ac24	0.015541	0.015324	-1.52483
69277	ENSMUSG00000063364	3300002I08Rik	0.010085	0.008851	-1.52042
26429	ENSMUSG00000029012	Orc5	0.003403	0.001973	-1.52032
15587	ENSMUSG00000010047	Hyal2	0.005747	0.004035	-1.51914
268281	ENSMUSG00000090112	Shprh	0.00676	0.005133	-1.51334
100502630	ENSMUSG00000087138	Gm15545	0.009756	0.008506	-1.51263
77065	ENSMUSG00000037461	Ints7	0.000932	0.000254	-1.51134

## Sheet: Upregulated in Adipocytes
NCBI Gene ID	Ensembl ID	Gene Symbol	p (Corr)	p	FC ([Adipocyte-LPS] vs [Adipocyte-NS])
12045	ENSMUSG00000089929	Bcl2a1b	0.000917784	0.000548884	1.50618
230596	ENSMUSG00000063800	Prpf38a	0.000413624	0.000193868	1.50797
21897	ENSMUSG00000044827	Tlr1	0.000992751	0.000608906	1.50861
18049	ENSMUSG00000027859	Ngf	0.000255003	0.00010569	1.5112
71409	ENSMUSG00000036053	Fmnl2	0.000111774	3.35146e-05	1.51388
237360	ENSMUSG00000059901	Adamts14	0.00602129	0.00517547	1.51535
19222	ENSMUSG00000043017	Ptgir	1.60047e-05	2.0407e-06	1.51556
57915	ENSMUSG00000029174	Tbc1d1	0.000270448	0.000114724	1.51973
19225	ENSMUSG00000032487	Ptgs2	0.000111609	3.30636e-05	1.52147
12549	ENSMUSG00000022799	Arhgap31	8.54735e-05	2.25869e-05	1.52645
74646	ENSMUSG00000039911	Spsb1	0.000149703	5.0595e-05	1.52761
57738	ENSMUSG00000022899	Slc15a2	0.0141738	0.0137796	1.53221
20302	ENSMUSG00000000982	Ccl3	0.000472733	0.000238668	1.53344
54711	ENSMUSG00000051413	Plagl2	0.000305643	0.000134755	1.53529
75599	ENSMUSG00000051375	Pcdh1	0.000337912	0.000153212	1.5361
71934	ENSMUSG00000027555	Car13	0.000300494	0.000131902	1.54247
69717	ENSMUSG00000121510	Gm10499	0.00451892	0.00369133	1.54263
215257	ENSMUSG00000044103	Il36g	0.0151251	0.0148516	1.54559
14825	ENSMUSG00000029380	Cxcl1	0.000133492	4.21456e-05	1.54784
230594	ENSMUSG00000034610	Tut4	0.000113512	3.44166e-05	1.55639
22695	ENSMUSG00000044786	Zfp36	0.000453085	0.000223707	1.56087
67916	ENSMUSG00000028517	Plpp3	0.00132665	0.000880128	1.56098
15081	ENSMUSG00000016559	H3f3b	1.79697e-05	2.54925e-06	1.57501
71982	ENSMUSG00000038301	Snx10	0.000106461	3.06546e-05	1.57689
58217	ENSMUSG00000042265	Trem1	0.011279	0.0108398	1.58108
17082	ENSMUSG00000026069	Il1rl1	0.0148568	0.0145469	1.58575
101214	ENSMUSG00000029817	Tra2a	4.20828e-05	8.66238e-06	1.60252
227210	ENSMUSG00000070871	Ccnyl1	0.00193501	0.00137273	1.61654
21950	ENSMUSG00000035678	Tnfsf9	0.000973619	0.000595098	1.62286
100503925		Gm15588	0.0170677	0.0169015	1.62599
20530	ENSMUSG00000066152	Slc31a2	3.47017e-05	6.75139e-06	1.63457
16398	ENSMUSG00000015533	Itga2	0.00286487	0.00220344	1.63554
54670	ENSMUSG00000039529	Atp8b1	0.000684416	0.000378856	1.6415
12047	ENSMUSG00000099974	Bcl2a1d	0.000254847	0.000104916	1.64526
380921	ENSMUSG00000034731	Dgkh	0.000161036	5.59932e-05	1.65281
14102	ENSMUSG00000024778	Fas	4.21159e-05	8.72778e-06	1.65371
414801	ENSMUSG00000117975	Itprip	0.000273302	0.000116695	1.65587
74732	ENSMUSG00000039232	Stx11	0.000221047	8.29759e-05	1.66277
12044	ENSMUSG00000102037	Bcl2a1a	0.00704901	0.00619798	1.66395
320181	ENSMUSG00000045326	Fndc7	0.00839021	0.00772506	1.66784
217578	ENSMUSG00000035021	Baz1a	7.74203e-05	1.98127e-05	1.67391
13058	ENSMUSG00000015340	Cybb	0.00363827	0.00289442	1.6765
208846	ENSMUSG00000034574	Daam1	0.000320024	0.000143321	1.67654
435653	ENSMUSG00000070524	Fcrlb	0.00495619	0.00411522	1.69245
384309	ENSMUSG00000043279	Trim56	0.000478476	0.000243564	1.694
56480	ENSMUSG00000020115	Tbk1	6.53545e-05	1.52706e-05	1.69589
65255	ENSMUSG00000042607	Asb4	0.0112391	0.0107858	1.69688
218613	ENSMUSG00000032727	Mier3	0.000240846	9.51323e-05	1.70214
20353	ENSMUSG00000026121	Sema4c	0.00227838	0.00166997	1.70288
630294	ENSMUSG00000092243	H2-T9	0.0147452	0.0144171	1.71157
234155	ENSMUSG00000071113	Mboat4	0.0160251	0.0158468	1.71421
24088	ENSMUSG00000027995	Tlr2	0.000462218	0.000229502	1.71777
320975	ENSMUSG00000085316	D330050G23Rik	0.00908127	0.00850027	1.71857
26410	ENSMUSG00000024235	Map3k8	3.98559e-05	8.09313e-06	1.73357
27218	ENSMUSG00000015316	Slamf1	0.00792382	0.00714136	1.73883
111241	ENSMUSG00000078249	Hmga1b	0.00239185	0.00178308	1.74578
76800	ENSMUSG00000051306	Usp42	0.000804294	0.000463112	1.74598
57425	ENSMUSG00000029409	U90926	0.00475149	0.00392543	1.75192
26941	ENSMUSG00000020733	Nherf1	2.24937e-05	3.50389e-06	1.76409
110175	ENSMUSG00000002797	Ggct	0.000240444	9.44305e-05	1.77003
235442	ENSMUSG00000036943	Rab8b	2.69795e-05	4.67032e-06	1.77068
232533	ENSMUSG00000001630	Stk38l	7.94222e-06	4.30802e-07	1.77479
19108	ENSMUSG00000035725	Prkx	0.000783225	0.000446623	1.77581
245944	ENSMUSG00000020128	Vps54	0.000243695	9.72745e-05	1.77615
12633	ENSMUSG00000026031	Cflar	6.28939e-05	1.44332e-05	1.77804
80885	ENSMUSG00000045502	Hcar2	0.000270682	0.0001152	1.78258
16164	ENSMUSG00000017057	Il13ra1	0.00118888	0.000767232	1.78396
381845	ENSMUSG00000033967	Rnf225	0.00288034	0.00222335	1.79578
15361	ENSMUSG00000046711	Hmga1	0.00122108	0.000796504	1.79977
67102	ENSMUSG00000022864	D16Ertd472e	7.88374e-05	2.05043e-05	1.80418
20311	ENSMUSG00000029371	Cxcl5	0.000106038	3.03807e-05	1.80665
18503	ENSMUSG00000037034	Pax1	0.00257509	0.00195549	1.80917
72065	ENSMUSG00000050029	Rap2c	0.000467868	0.00023491	1.81422
243937	ENSMUSG00000043456	Zfp536	0.00115489	0.000738872	1.82715
210808	ENSMUSG00000044350	Lacc1	0.000223512	8.51769e-05	1.82882
16176	ENSMUSG00000027398	Il1b	0.00012768	3.94226e-05	1.83112
63872	ENSMUSG00000011267	Zfp296	0.0157155	0.0154751	1.84311
19734	ENSMUSG00000026475	Rgs16	7.5903e-05	1.92133e-05	1.84409
238393	ENSMUSG00000066363	Serpina3f	0.000111609	3.29557e-05	1.84629
71683	ENSMUSG00000090523	Gypc	0.000102607	2.91124e-05	1.88124
12916	ENSMUSG00000063889	Crem	0.000711141	0.000397606	1.89188
75234	ENSMUSG00000028793	Rnf19b	0.000418756	0.000199186	1.89677
15458	ENSMUSG00000030895	Hpx	2.93058e-05	5.38021e-06	1.90479
16452	ENSMUSG00000024789	Jak2	0.000221047	8.39302e-05	1.90738
12224	ENSMUSG00000005148	Klf5	0.0101387	0.00964512	1.92048
72747	ENSMUSG00000024424	Ttc39c	0.000235113	9.15601e-05	1.93728
100038575	ENSMUSG00000111765	Gm10635	0.00451892	0.00369558	1.94173
21926	ENSMUSG00000024401	Tnf	0.00155846	0.00106643	1.94434
56336	ENSMUSG00000017929	B4galt5	1.58489e-05	1.96139e-06	1.95223
387173	ENSMUSG00000065397	Mir155	0.000396305	0.000184648	1.96483
319272	ENSMUSG00000112095	Sros1	0.000160054	5.5429e-05	1.97451
244548	ENSMUSG00000035151	Elmod2	0.000476527	0.000241246	1.98469
75815	ENSMUSG00000116975	4930470H14Rik	0.00185289	0.00130914	1.98734
16160	ENSMUSG00000004296	Il12b	0.00134512	0.00089425	1.99297
330096	ENSMUSG00000050010	Shisa3	0.00252439	0.00190295	1.99571
81014	ENSMUSG00000078808	Vmn1r58	0.000339483	0.000154868	2.01219
19332	ENSMUSG00000031504	Rab20	0.00194655	0.00138613	2.02017
331011	ENSMUSG00000102013	E330023G01Rik	0.0021401	0.00156515	2.03644
22329	ENSMUSG00000027962	Vcam1	5.49534e-05	1.21524e-05	2.04057
14257	ENSMUSG00000020357	Flt4	0.00110847	0.000701467	2.04941
100316870		Gm20638	0.000423445	0.00020409	2.06618
434204	ENSMUSG00000045795	Whamm	0.000221047	8.34236e-05	2.06632
19188	ENSMUSG00000079197	Psme2	0.000695646	0.000387007	2.0721
53625	ENSMUSG00000051650	B3gnt2	0.000338153	0.000153792	2.07866
16510	ENSMUSG00000058248	Kcnh1	0.00499246	0.00415228	2.08771
12122	ENSMUSG00000004446	Bid	0.000221047	8.28349e-05	2.0892
102132		Sp110	0.005149	0.00431829	2.09633
18126	ENSMUSG00000020826	Nos2	0.000831331	0.000485617	2.12476
71481	ENSMUSG00000028028	Alpk1	0.000261638	0.000109531	2.12476
214855	ENSMUSG00000037447	Arid5a	0.000128329	4.03372e-05	2.12612
101985	ENSMUSG00000031792	Usb1	0.000257492	0.000107079	2.13892
245671	ENSMUSG00000041649	Klf8	0.00114598	0.000729987	2.1408
14289	ENSMUSG00000052270	Fpr2	0.00407033	0.00328083	2.1408
12444	ENSMUSG00000000184	Ccnd2	0.000183703	6.52065e-05	2.1459
17119	ENSMUSG00000001156	Mxd1	0.00196896	0.00140757	2.14977
56691	ENSMUSG00000048206	Dnajb8	0.00310547	0.00242736	2.15664
231713	ENSMUSG00000042719	Naa25	0.000111774	3.35787e-05	2.16034
622976	ENSMUSG00000048621	Gm6377	0.00241751	0.00180556	2.18515
223881	ENSMUSG00000054855	Rnd1	7.59016e-05	1.90153e-05	2.20589
20910	ENSMUSG00000026797	Stxbp1	0.000761757	0.000432263	2.20917
19417	ENSMUSG00000032356	Rasgrf1	0.000227433	8.79366e-05	2.21755
14964	ENSMUSG00000073411	H2-D1	0.000198912	7.19292e-05	2.23474
100416360		Gm28972	0.00500937	0.00417623	2.24238
12986	ENSMUSG00000028859	Csf3r	0.00407033	0.00328343	2.24531
320404	ENSMUSG00000038855	Itpkb	9.04428e-05	2.46548e-05	2.24542
72121	ENSMUSG00000027901	Dennd2d	0.00809488	0.00735776	2.257
14963	ENSMUSG00000073406	H2-T13	0.0064537	0.00556508	2.25727
19288	ENSMUSG00000027832	Ptx3	0.000316305	0.000141215	2.26701
270893	ENSMUSG00000020701	Tmem132e	6.53545e-05	1.52054e-05	2.27998
240672	ENSMUSG00000034765	Dusp5	0.00208873	0.00151353	2.28698
11535	ENSMUSG00000030790	Adm	0.000138191	4.43979e-05	2.29289
67809	ENSMUSG00000070730	Rmdn3	3.98559e-05	8.08039e-06	2.29815
17874	ENSMUSG00000032508	Myd88	0.000275626	0.00011807	2.32627
17135	ENSMUSG00000018143	Mafk	1.48149e-05	1.54537e-06	2.34037
22038	ENSMUSG00000032369	Plscr1	0.000465944	0.000232521	2.34827
80750	ENSMUSG00000031652	N4bp1	0.000110193	3.23375e-05	2.35152
240047	ENSMUSG00000023903	Mmp25	0.0109108	0.0104404	2.36167
14972	ENSMUSG00000061232	H2-K1	0.000128094	4.00852e-05	2.37455
69440	ENSMUSG00000015377	Dennd6b	0.000739776	0.000417732	2.38237
230979	ENSMUSG00000042333	Tnfrsf14	0.000593049	0.000319207	2.39433
14579	ENSMUSG00000028214	Gem	0.000221047	8.33432e-05	2.40113
245424	ENSMUSG00000036357	Gpr101	0.0133622	0.0129534	2.42519
319448	ENSMUSG00000033487	Fndc3a	0.000142433	4.71476e-05	2.44891
268749	ENSMUSG00000047098	Rnf31	0.000138191	4.4188e-05	2.45044
14167	ENSMUSG00000022523	Fgf12	0.00944303	0.00886515	2.45259
52552	ENSMUSG00000021725	Parp8	0.000153056	5.21539e-05	2.46332
74183	ENSMUSG00000078486	Perm1	0.00256712	0.0019423	2.46841
19186	ENSMUSG00000022216	Psme1	0.000268315	0.000113446	2.46981
252973	ENSMUSG00000022286	Grhl2	0.00706318	0.00622817	2.49028
18993	ENSMUSG00000045515	Pou3f3	0.00762543	0.00679819	2.49313
18619	ENSMUSG00000045573	Penk	0.00321323	0.00251606	2.52295
76073	ENSMUSG00000024805	Pcgf5	0.000284845	0.000122812	2.53257
20970	ENSMUSG00000025743	Sdc3	0.00120537	0.000781225	2.55321
16423	ENSMUSG00000055447	Cd47	0.000140614	4.58653e-05	2.55384
224014	ENSMUSG00000022788	Fgd4	0.00040687	0.000190137	2.5617
56048	ENSMUSG00000057554	Lgals8	0.000158144	5.45476e-05	2.56935
224860	ENSMUSG00000038910	Plcl2	0.000138191	4.42905e-05	2.5947
12010	ENSMUSG00000060802	B2m	6.53545e-05	1.51217e-05	2.61079
68267	ENSMUSG00000019082	Slc25a22	4.5153e-05	9.48276e-06	2.61133
108105	ENSMUSG00000022686	B3gnt5	6.08994e-05	1.38061e-05	2.65069
216856	ENSMUSG00000051790	Nlgn2	0.000121313	3.70678e-05	2.65075
30939	ENSMUSG00000020415	Pttg1	0.000140614	4.60303e-05	2.66141
215418	ENSMUSG00000032515	Csrnp1	0.000454453	0.000225015	2.66619
667977	ENSMUSG00000073402	H2-T5	0.00228482	0.00167787	2.66806
54652	ENSMUSG00000031142	Cacna1f	0.0082749	0.00758437	2.67243
211550	ENSMUSG00000046688	Tifa	4.04733e-05	8.2748e-06	2.68735
258559	ENSMUSG00000062868	Or7g18	0.00141342	0.00094949	2.69185
75161	ENSMUSG00000051758	4930544M13Rik	0.000948328	0.000569788	2.69233
20303	ENSMUSG00000018930	Ccl4	0.000153581	5.25465e-05	2.74254
353025	ENSMUSG00000035694	Caps2	0.00714637	0.00631146	2.75336
71130	ENSMUSG00000052631	Sh2d6	0.000300185	0.000131096	2.76312
320586		Gm10593	0.000221047	8.20365e-05	2.76329
12263	ENSMUSG00000024371	C2	7.98861e-05	2.08881e-05	2.76884
667803		Gm8701	9.97329e-05	2.81582e-05	2.78285
27215	ENSMUSG00000039285	Azi2	0.000194996	6.99708e-05	2.84386
80898	ENSMUSG00000021583	Erap1	0.000350435	0.000160839	2.8504
22778	ENSMUSG00000018654	Ikzf1	0.000198416	7.14739e-05	2.86491
81913		Peli1	0.00107734	0.000675769	2.88346
74157	ENSMUSG00000024019	Cmtr1	0.00027684	0.000118976	2.89477
69146	ENSMUSG00000022575	Gsdmd	0.000127944	3.96823e-05	2.89626
606736		Gm18950	6.5507e-05	1.54884e-05	2.89713
665180	ENSMUSG00000079598	Clec2l	0.00765918	0.00686024	2.8979
14772	ENSMUSG00000052783	Grk4	0.000327945	0.000148237	2.9135
73644	ENSMUSG00000113800	2210039B01Rik	0.00256924	0.00194748	2.91883
271813	ENSMUSG00000040812	Agbl2	0.0145844	0.0142192	2.94142
70640	ENSMUSG00000024472	Dcp2	1.6131e-05	2.13136e-06	2.95664
72580	ENSMUSG00000039531	Zup1	9.93613e-05	2.79151e-05	2.96489
66552	ENSMUSG00000027366	Sppl2a	2.10992e-05	3.17895e-06	2.98527
11600	ENSMUSG00000022309	Angpt1	0.000633437	0.00034447	2.99462
11603	ENSMUSG00000041936	Agrn	1.48451e-05	1.58981e-06	2.99466
109082	ENSMUSG00000037816	Fbxw17	0.000315552	0.000140441	3.02066
21956	ENSMUSG00000026414	Tnnt2	0.00333079	0.00262664	3.02984
329628	ENSMUSG00000046743	Fat4	0.000263842	0.000111188	3.04589
330097	ENSMUSG00000087261	Gm15477	0.00654713	0.00570029	3.0542
12364	ENSMUSG00000025887	Casp12	0.000227433	8.78579e-05	3.06375
30940	ENSMUSG00000022867	Usp25	0.000111774	3.34415e-05	3.06956
212032	ENSMUSG00000025877	Hk3	0.00753466	0.00670679	3.0868
15018	ENSMUSG00000060550	H2-Q7	6.5507e-05	1.54757e-05	3.09522
14528	ENSMUSG00000037580	Gch1	0.000879751	0.00052002	3.12845
19650	ENSMUSG00000027641	Rbl1	0.00073659	0.000413884	3.17322
320769	ENSMUSG00000050114	Prdx6b	0.0176087	0.0175107	3.17799
18124	ENSMUSG00000028341	Nr4a3	0.000662469	0.000364865	3.18594
71301	ENSMUSG00000097725	4930593A02Rik	0.00995509	0.00944279	3.19131
22271	ENSMUSG00000020407	Upp1	0.00156744	0.00107693	3.21507
75320	ENSMUSG00000030275	Etnk1	7.88374e-05	2.04702e-05	3.22976
244183	ENSMUSG00000052749	Trim30b	0.000512385	0.0002651	3.23356
54153	ENSMUSG00000004952	Rasa4	0.000291295	0.000126403	3.24201
70832	ENSMUSG00000097626	4921504A21Rik	0.00979329	0.00923484	3.27214
65221	ENSMUSG00000024737	Slc15a3	0.000961644	0.000580464	3.30704
100042784	ENSMUSG00000075028	Prdm11	0.000517744	0.000271474	3.31356
100503230		Gm15374	0.0064819	0.00561644	3.35351
629303	ENSMUSG00000018925	Heatr9	0.0146742	0.0143272	3.35732
100042499	ENSMUSG00000091045	Vmn2r55	0.00907301	0.00847992	3.3745
26388	ENSMUSG00000026535	Ifi202b	0.00107432	0.000672115	3.3849
319650	ENSMUSG00000086851	A430108G06Rik	0.00550907	0.00465621	3.39773
407803		Gm12116	0.000876709	0.000517002	3.40547
16169	ENSMUSG00000023206	Il15ra	5.02083e-05	1.08238e-05	3.42907
675325	ENSMUSG00000038311	2410017I17Rik	0.0100254	0.00952343	3.44369
213233	ENSMUSG00000038213	Tapbpl	0.000240444	9.44074e-05	3.45117
24108	ENSMUSG00000035186	Ubd	0.00109102	0.000688906	3.49962
15162	ENSMUSG00000003283	Hck	0.000872302	0.00051319	3.50271
67446	ENSMUSG00000047067	Dusp28	0.000245843	0.000100184	3.50943
17952	ENSMUSG00000078942	Naip6	0.00572735	0.00486705	3.51946
16329	ENSMUSG00000026102	Inpp1	3.47017e-05	6.80519e-06	3.54492
20557	ENSMUSG00000018986	Slfn3	0.000517135	0.000269716	3.56417
16362	ENSMUSG00000018899	Irf1	2.69888e-05	4.76715e-06	3.6316
66141	ENSMUSG00000025492	Ifitm3	0.000138961	4.50318e-05	3.65725
55948	ENSMUSG00000047281	Sfn	0.000864217	0.000507231	3.67708
235610	ENSMUSG00000025646	Atrip	4.80694e-05	1.02958e-05	3.688
17069	ENSMUSG00000022587	Ly6e	5.13466e-05	1.11495e-05	3.69019
13537	ENSMUSG00000027368	Dusp2	0.0011968	0.00077401	3.70475
22164	ENSMUSG00000026700	Tnfsf4	0.0021401	0.00156564	3.72851
257632	ENSMUSG00000055994	Nod2	0.000446938	0.000219428	3.7383
108909	ENSMUSG00000042901	Aida	0.000170472	5.99852e-05	3.75802
114871	ENSMUSG00000030373	Psg28	0.00463047	0.00381257	3.77799
170743	ENSMUSG00000044583	Tlr7	0.00325492	0.00255323	3.78508
14696	ENSMUSG00000027669	Gnb4	4.80694e-05	1.02549e-05	3.8087
68774	ENSMUSG00000024679	Ms4a6d	0.000614116	0.000332255	3.83822
74748	ENSMUSG00000053318	Slamf8	0.00550907	0.00466251	3.92898
17084	ENSMUSG00000021423	Ly86	0.00183977	0.0012973	3.96617
21356	ENSMUSG00000024308	Tapbp	9.76525e-06	7.87739e-07	3.97677
240832	ENSMUSG00000050565	Tor1aip2	4.70704e-06	8.95228e-08	3.98949
98878	ENSMUSG00000027293	Ehd4	5.03986e-06	1.472e-07	3.99246
257963	ENSMUSG00000094678	Or7e166	0.0152906	0.0150354	4.06661
380732	ENSMUSG00000040528	Milr1	0.00647799	0.00560405	4.12943
15951	ENSMUSG00000073489	Ifi204	3.65787e-05	7.27504e-06	4.14995
72075	ENSMUSG00000049401	Ogfr	6.68189e-05	1.60774e-05	4.18181
216549	ENSMUSG00000049659	Aftph	2.73584e-05	4.87048e-06	4.20534
56066		Cxcl11	0.000486051	0.000248771	4.2245
16870	ENSMUSG00000000247	Lhx2	0.00121602	0.000791512	4.23275
327978	ENSMUSG00000054404	Slfn5	0.000491326	0.000252155	4.23429
72578	ENSMUSG00000117042	2700054A10Rik	0.00117602	0.000755661	4.27489
15013	ENSMUSG00000091705	H2-Q2	0.00519708	0.00437307	4.27521
57444	ENSMUSG00000039236	Isg20	6.61299e-05	1.57277e-05	4.31526
15024		H2-D1	5.59325e-05	1.24467e-05	4.34597
100861753	ENSMUSG00000095609	Anxa2r1	0.00135556	0.000906849	4.36934
11982	ENSMUSG00000025324	Atp10a	9.87772e-05	2.75981e-05	4.38221
81497		Clec4a1	0.0020727	0.00149327	4.43187
29876	ENSMUSG00000037242	Clic4	1.48451e-05	1.57989e-06	4.47238
71946	ENSMUSG00000037419	Endod1	0.000717695	0.000402269	4.47804
15040	ENSMUSG00000067212	H2-T23	0.000743277	0.000420743	4.53418
12524	ENSMUSG00000022901	Cd86	0.00765918	0.0068583	4.53596
93896	ENSMUSG00000049928	Glp2r	0.000478476	0.000242958	4.63635
12642	ENSMUSG00000050370	Ch25h	0.000169813	5.95172e-05	4.69831
12369	ENSMUSG00000025076	Casp7	8.64332e-05	2.32011e-05	4.75133
68395		H2-Q8	0.0023783	0.00176636	4.77396
330890	ENSMUSG00000036912	Piwil4	0.000738147	0.000415785	4.77613
73671	ENSMUSG00000038045	Sult6b1	0.000322863	0.000145042	4.78697
12362	ENSMUSG00000025888	Casp1	0.000214333	7.8315e-05	4.78725
72535	ENSMUSG00000035561	Aldh1b1	0.000140614	4.61542e-05	4.82262
107569	ENSMUSG00000029780	Nt5c3	0.000308819	0.000137014	4.8422
329795	ENSMUSG00000049488	Tmem67	0.000362739	0.000168505	4.90705
100121	ENSMUSG00000035517	Tdrd7	2.84899e-05	5.11154e-06	4.91255
547347	ENSMUSG00000073407	Gm6034	0.00239185	0.00178131	4.95162
71701	ENSMUSG00000020464	Pnpt1	1.75047e-05	2.41319e-06	4.97154
76757	ENSMUSG00000019787	Trdn	0.00299616	0.00232525	4.98055
15016	ENSMUSG00000055413	H2-Q5	1.55095e-05	1.81967e-06	5.20014
14715	ENSMUSG00000029255	Gnrhr	0.00250685	0.00188275	5.20453
320858	ENSMUSG00000041565	L3mbtl4	0.000895304	0.000531704	5.21798
77810		Ccl6	0.00145563	0.00098392	5.22251
15227	ENSMUSG00000042812	Foxf1	0.00300264	0.00233446	5.23917
268567	ENSMUSG00000046157	Tmem229b	0.000263299	0.000110593	5.25501
12363	ENSMUSG00000033538	Casp4	0.000143621	4.77404e-05	5.27057
12223	ENSMUSG00000082361	Btc	0.000244191	9.91387e-05	5.28126
20296	ENSMUSG00000035385	Ccl2	0.000144974	4.8795e-05	5.28586
241520	ENSMUSG00000048388	Fam171b	0.00428726	0.00348824	5.30221
74847	ENSMUSG00000020332	Meikin	0.00925173	0.00867269	5.30839
16193	ENSMUSG00000025746	Il6	9.7799e-05	2.70682e-05	5.32072
16173	ENSMUSG00000039217	Il18	0.00199111	0.00143172	5.33668
71086	ENSMUSG00000112627	4933412E12Rik	8.54735e-05	2.25007e-05	5.37327
224796	ENSMUSG00000023959	Clic5	1.55095e-05	1.8551e-06	5.43966
12703	ENSMUSG00000038037	Socs1	0.000711141	0.000397204	5.4651
20306	ENSMUSG00000035373	Ccl7	2.43987e-05	3.98377e-06	5.47682
320377		Gm10525	0.00352156	0.00279178	5.51744
630499	ENSMUSG00000121503	H2-K2	1.77083e-05	2.48754e-06	5.54346
320355	ENSMUSG00000032948	Lipi	0.00176695	0.00123613	5.57942
331392	ENSMUSG00000121832	Gm5124	0.00898478	0.00837247	5.68924
208263	ENSMUSG00000026466	Tor1aip1	0.000108704	3.15983e-05	5.69038
21355	ENSMUSG00000024339	Tap2	1.48149e-05	1.5146e-06	5.70464
69774	ENSMUSG00000024677	Ms4a6b	0.000467868	0.000234833	5.73527
71684	ENSMUSG00000036249	Rbm43	2.69795e-05	4.69046e-06	5.74505
71001	ENSMUSG00000046367	Mgat4e	0.00582875	0.00496943	5.75105
142688	ENSMUSG00000033781	Asb13	0.000102918	2.93437e-05	5.91126
73656	ENSMUSG00000079419	Ms4a6c	0.000948657	0.000571305	5.95993
20304	ENSMUSG00000035042	Ccl5	0.000143696	4.79654e-05	6.10784
71740	ENSMUSG00000006411	Nectin4	0.00601734	0.0051637	6.29823
19331	ENSMUSG00000029923	Rab19	0.00704901	0.00620587	6.33256
108116	ENSMUSG00000025790	Slco3a1	8.09205e-06	4.84605e-07	6.3862
75345	ENSMUSG00000038179	Slamf7	0.000225274	8.6162e-05	6.4016
667034	ENSMUSG00000068417	Pnp2	0.000144974	4.87162e-05	6.42682
20821	ENSMUSG00000030966	Trim21	7.94222e-06	4.06075e-07	6.4428
625054		Gm18754	7.11678e-05	1.72228e-05	6.59317
244882	ENSMUSG00000074345	Tnfaip8l3	0.000417484	0.00019778	6.60532
14190	ENSMUSG00000039899	Fgl2	1.66897e-05	2.2516e-06	6.63707
381287	ENSMUSG00000089844	Sp140l1	8.57419e-05	2.28642e-05	6.65562
22307	ENSMUSG00000067010	Vmn2r10	0.00198804	0.00142675	6.70353
26464	ENSMUSG00000020010	Vnn3	0.000352441	0.00016225	6.74152
74568	ENSMUSG00000012519	Mlkl	8.69602e-06	5.61826e-07	6.75165
209488	ENSMUSG00000062007	Hsh2d	0.00983408	0.00928699	6.81246
434484	ENSMUSG00000070031	Sp140	1.60047e-05	2.04789e-06	6.84188
14962	ENSMUSG00000090231	Cfb	3.87901e-06	3.7765e-08	6.90424
328561	ENSMUSG00000050014	Apol10b	0.00510819	0.00426985	6.91
101187	ENSMUSG00000037997	Parp11	2.43987e-05	3.96214e-06	6.91211
18854	ENSMUSG00000036986	Pml	1.81095e-05	2.59626e-06	6.91913
19171	ENSMUSG00000031897	Psmb10	5.79484e-05	1.30565e-05	7.11696
671535	ENSMUSG00000063268	Parp10	1.06856e-05	8.76842e-07	7.2598
13163	ENSMUSG00000002307	Daxx	3.08269e-05	5.78808e-06	7.26488
20556	ENSMUSG00000072620	Slfn2	2.43987e-05	3.87131e-06	7.45304
18950	ENSMUSG00000115338	Pnp	7.94222e-06	4.12645e-07	7.50148
60533	ENSMUSG00000016496	Cd274	0.000142433	4.70616e-05	7.59728
231712	ENSMUSG00000042726	Trafd1	8.69602e-06	5.68447e-07	7.7324
12515	ENSMUSG00000030156	Cd69	0.000791749	0.000454788	7.79847
98999	ENSMUSG00000039501	Znfx1	1.3124e-05	1.18646e-06	7.93437
16912	ENSMUSG00000096727	Psmb9	2.10927e-05	3.0803e-06	8.07985
14395	ENSMUSG00000000560	Gabra2	0.0159141	0.0156928	8.20982
20307	ENSMUSG00000009185	Ccl8	0.000525292	0.000276423	8.22411
11630	ENSMUSG00000019866	Crybg1	2.90803e-05	5.29836e-06	8.24694
23920	ENSMUSG00000005640	Insrr	0.000564841	0.000300882	8.33833
632126	ENSMUSG00000058435	Btnl4	0.0064537	0.00555829	8.42558
16913	ENSMUSG00000024338	Psmb8	1.48149e-05	1.51928e-06	8.46429
231507	ENSMUSG00000029322	Plac8	0.000244191	9.91709e-05	8.47976
16153	ENSMUSG00000016529	Il10	0.000973619	0.000595817	8.49602
224794	ENSMUSG00000023961	Enpp4	1.6131e-05	2.11724e-06	8.57786
17454	ENSMUSG00000002227	Mov10	8.09205e-06	5.06457e-07	8.68765
100040135		Gm14068	3.42295e-05	6.52217e-06	8.69968
381308	ENSMUSG00000026536	Ifi211	1.48149e-05	1.54341e-06	8.74971
209200	ENSMUSG00000049502	Dtx3l	1.66897e-05	2.24009e-06	8.78299
622070	ENSMUSG00000087175	Gm15133	0.0117062	0.0112666	9.06158
53857	ENSMUSG00000030137	Tuba8	0.00115489	0.000737341	9.06216
22040	ENSMUSG00000049734	Trex1	1.7372e-05	2.36781e-06	9.12721
380863	ENSMUSG00000052485	Tmem171	0.00647799	0.00560117	9.19012
100045653		Gm14573	0.00148952	0.0010089	9.24393
81013	ENSMUSG00000066850	Vmn1r65	0.000465944	0.000232648	9.40185
327957	ENSMUSG00000057135	Scimp	0.00142768	0.000963038	9.43955
16859	ENSMUSG00000001123	Lgals9	5.03986e-06	1.31063e-07	9.45596
240095	ENSMUSG00000024459	H2-M5	0.00137442	0.000921375	9.49066
107350		AW112010	5.13466e-05	1.1212e-05	9.67567
74735	ENSMUSG00000039853	Trim14	0.000356453	0.000164593	9.81902
114643	ENSMUSG00000001166	Oas1c	0.00055708	0.000294424	9.8759
16168	ENSMUSG00000031712	Il15	4.2516e-05	8.86982e-06	10.0194
20846	ENSMUSG00000026104	Stat1	8.09205e-06	4.52559e-07	10.0481
229003	ENSMUSG00000027580	Helz2	1.38554e-05	1.36705e-06	10.2019
239122	ENSMUSG00000071350	Setdb2	0.000432924	0.000209537	10.2044
17386	ENSMUSG00000050578	Mmp13	0.00277457	0.00212627	10.2229
269346	ENSMUSG00000027219	Slc28a2	0.000788239	0.000451088	10.5269
80285	ENSMUSG00000022906	Parp9	1.2999e-05	1.139e-06	10.6709
258056	ENSMUSG00000056883	Or12j4	0.000994492	0.000611357	10.7985
100382	ENSMUSG00000078349	AW011738	0.000221047	8.31004e-05	10.9902
56791	ENSMUSG00000027078	Ube2l6	2.43987e-05	4.00424e-06	11.0153
56045	ENSMUSG00000027639	Samhd1	2.47796e-05	4.17014e-06	11.0515
16068	ENSMUSG00000070427	Il18bp	1.55095e-05	1.69294e-06	11.1168
69550	ENSMUSG00000046718	Bst2	3.88756e-05	7.78594e-06	11.1237
74596	ENSMUSG00000029330	Cds1	0.000483293	0.000246688	11.1282
19106	ENSMUSG00000024079	Eif2ak2	6.61376e-06	2.53679e-07	11.1412
110557	ENSMUSG00000073409	H2-Q6	2.24937e-05	3.48833e-06	11.1442
69217	ENSMUSG00000040428	Plekha4	6.68189e-05	1.60304e-05	11.1642
13388	ENSMUSG00000014773	Dll1	0.000300494	0.000132067	11.4663
15015	ENSMUSG00000035929	H2-Q4	5.16778e-05	1.13562e-05	11.8223
140795	ENSMUSG00000036381	P2ry14	0.00286487	0.0022008	12.0208
54199	ENSMUSG00000043953	Ccrl2	0.000149934	5.08815e-05	12.228
330256		Gm11092	3.58779e-05	7.08576e-06	12.3853
243771	ENSMUSG00000038507	Parp12	3.65074e-06	1.62604e-08	12.6557
22035	ENSMUSG00000039304	Tnfsf10	4.78418e-06	1.06463e-07	12.6957
75761	ENSMUSG00000010601	Apol7a	0.00500937	0.00418028	13.3002
108073	ENSMUSG00000056755	Grm7	0.00871794	0.00807531	13.4334
246256	ENSMUSG00000059089	Fcgr4	0.00295629	0.0022902	13.5312
74153	ENSMUSG00000032596	Uba7	8.94261e-06	6.45164e-07	13.5397
15039	ENSMUSG00000056116	H2-T22	8.09205e-06	5.01651e-07	14.0452
21354	ENSMUSG00000037321	Tap1	1.58423e-05	1.91694e-06	14.1003
226695	ENSMUSG00000054203	Ifi205	2.43987e-05	3.91401e-06	14.2975
16365	ENSMUSG00000022126	Acod1	8.57419e-05	2.28963e-05	14.3878
78906	ENSMUSG00000035852	Misp	0.00550907	0.00466623	15.0523
237886	ENSMUSG00000069793	Slfn9	7.59016e-05	1.87233e-05	15.4472
620078	ENSMUSG00000052477	Sp140l2	3.12731e-05	5.91536e-06	15.6065
209086	ENSMUSG00000047735	Samd9l	2.85933e-05	5.16986e-06	15.8694
230073	ENSMUSG00000040296	Rigi	7.94222e-06	4.26036e-07	16.4697
433638	ENSMUSG00000074342	I830077J02Rik	0.00091849	0.000550583	16.6859
215900	ENSMUSG00000046031	Calhm6	2.69888e-05	4.73189e-06	16.7246
30935	ENSMUSG00000060519	Tor3a	5.03986e-06	1.41802e-07	16.8079
100040462	ENSMUSG00000090272	Mndal	5.03986e-06	1.46691e-07	17.4527
15186	ENSMUSG00000027360	Hdc	0.000441405	0.000216098	18.24
70110	ENSMUSG00000010358	Ifi35	2.10992e-05	3.12791e-06	18.4269
209588	ENSMUSG00000025165	Sectm1a	0.00434775	0.0035435	18.6407
20558	ENSMUSG00000000204	Slfn4	0.000153728	5.28105e-05	18.6771
327959	ENSMUSG00000040483	Xaf1	1.38554e-05	1.36819e-06	18.844
142980	ENSMUSG00000031639	Tlr3	1.55095e-05	1.74874e-06	19.0187
64685	ENSMUSG00000026946	Nmi	1.55095e-05	1.78784e-06	19.2969
16891	ENSMUSG00000053846	Lipg	0.000214333	7.84001e-05	19.4475
209387	ENSMUSG00000057596	Trim30d	2.44888e-05	4.05309e-06	20.3157
432555	ENSMUSG00000058163	Gm5431	1.81095e-05	2.61946e-06	20.3599
434341	ENSMUSG00000074151	Nlrc5	1.38554e-05	1.33245e-06	20.5107
547253	ENSMUSG00000034422	Parp14	9.55672e-06	7.57626e-07	20.5615
108670	ENSMUSG00000022014	Epsti1	7.59016e-05	1.89786e-05	20.6557
246727	ENSMUSG00000032661	Oas3	5.60195e-06	1.77768e-07	20.9722
80861	ENSMUSG00000017830	Dhx58	4.78418e-06	9.99935e-08	21.1148
21939	ENSMUSG00000017652	Cd40	4.80694e-05	1.02837e-05	21.8751
20684	ENSMUSG00000026222	Sp100	3.06131e-05	5.70536e-06	22.6897
672511	ENSMUSG00000070327	Rnf213	2.10992e-05	3.19863e-06	24.4418
667214	ENSMUSG00000069893	9930111J21Rik1	0.000221047	8.38713e-05	24.844
75111			1.75047e-05	2.43458e-06	25.1079
628693		Gm19063	0.00022746	8.82632e-05	26.4695
71586	ENSMUSG00000026896	Ifih1	1.36841e-05	1.29418e-06	27.3167
223672	ENSMUSG00000057346	Apol9a	0.000109049	3.18501e-05	27.4346
100033459	ENSMUSG00000066677	Ifi208	9.47961e-06	7.34698e-07	27.7604
76074	ENSMUSG00000034438	Gbp8	0.00256712	0.00194206	28.0859
20128	ENSMUSG00000030921	Trim30a	7.88374e-05	2.03883e-05	28.1862
15950	ENSMUSG00000039997	Ifi203	4.14612e-06	6.13717e-08	28.4782
12555	ENSMUSG00000031962	Cdh15	0.00358708	0.00284871	28.4986
232889	ENSMUSG00000033847	Pla2g4c	0.000121313	3.71194e-05	29.1342
668108		Gm8748	8.97244e-05	2.43342e-05	29.3906
634650	ENSMUSG00000092021	Gbp11	6.097e-05	1.39069e-05	30.6052
276950	ENSMUSG00000035208	Slfn8	2.53039e-05	4.31582e-06	30.6437
14654	ENSMUSG00000000263	Glra1	0.00161705	0.00111552	31.8504
229900	ENSMUSG00000040253	Gbp7	8.94261e-06	6.18792e-07	31.9576
246728	ENSMUSG00000032690	Oas2	1.55095e-05	1.8217e-06	32.5068
58203	ENSMUSG00000027514	Zbp1	5.66534e-06	1.89107e-07	33.4379
64380	ENSMUSG00000024675	Ms4a4c	9.57651e-05	2.6372e-05	35.149
229898	ENSMUSG00000105504	Gbp5	6.58898e-06	2.38266e-07	36.5765
15944	ENSMUSG00000046879	Irgm1	7.94222e-06	3.77009e-07	37.587
620913	ENSMUSG00000048852	Gm12185	2.53039e-05	4.32877e-06	38.022
18828	ENSMUSG00000032372	Plscr2	2.28181e-05	3.58615e-06	38.6468
14129	ENSMUSG00000015947	Fcgr1	3.47017e-05	6.69191e-06	39.123
246730	ENSMUSG00000052776	Oas1a	3.87901e-06	3.74026e-08	39.2509
14468	ENSMUSG00000040264	Gbp2b	9.87772e-05	2.76136e-05	40.2054
15114	ENSMUSG00000006930	Hap1	2.10992e-05	3.14145e-06	40.6882
234311	ENSMUSG00000037921	Ddx60	8.94261e-06	6.46753e-07	46.0806
71898	ENSMUSG00000068246	Apol9b	0.000583402	0.000313203	47.0511
433470	ENSMUSG00000033213	AA467197	1.34697e-05	1.23644e-06	48.4664
23960	ENSMUSG00000066861	Oas1g	7.59016e-05	1.90533e-05	49.7889
219132	ENSMUSG00000068245	Phf11d	7.60051e-06	3.27699e-07	51.2364
240327	ENSMUSG00000073555	Iigp1c	1.55095e-05	1.8393e-06	51.8346
109032	ENSMUSG00000070034	Sp110	4.70704e-06	9.16532e-08	53.4051
55932	ENSMUSG00000028268	Gbp3	7.8035e-06	3.58158e-07	53.7597
626578	ENSMUSG00000105096	Gbp10	6.85207e-06	2.859e-07	55.5197
17329	ENSMUSG00000029417	Cxcl9	6.85207e-06	2.78631e-07	56.2225
67138	ENSMUSG00000029798	Herc6	9.47961e-06	7.20551e-07	56.8011
23962	ENSMUSG00000029561	Oasl2	2.30227e-06	3.20204e-09	59.6455
74481	ENSMUSG00000039699	Batf2	0.00018736	6.697e-05	62.1204
219131	ENSMUSG00000044703	Phf11a	1.61237e-05	2.08554e-06	65.6136
15945	ENSMUSG00000034855	Cxcl10	9.34132e-06	6.88582e-07	66.7776
14469	ENSMUSG00000028270	Gbp2	5.60195e-06	1.792e-07	67.5591
16145	ENSMUSG00000078853	Igtp	3.65074e-06	2.53876e-08	70.7452
545384	ENSMUSG00000070501	Ifi214	9.47961e-06	7.38329e-07	71.0657
74558	ENSMUSG00000045868	Gvin1	3.03999e-05	5.62334e-06	72.499
100702	ENSMUSG00000104713	Gbp6	5.03986e-06	1.33102e-07	73.2404
100042856	ENSMUSG00000078606	Gvin2	3.65074e-06	2.27842e-08	76.1737
231655	ENSMUSG00000041827	Oasl1	1.36841e-05	1.28267e-06	80.7037
54123	ENSMUSG00000025498	Irf7	3.65074e-06	1.63931e-08	81.2148
240328	ENSMUSG00000090942	F830016B08Rik	4.70704e-06	8.73538e-08	82.4639
100038882	ENSMUSG00000035692	Isg15	6.58898e-06	2.35436e-07	106.183
236451	ENSMUSG00000091649	Phf11b	0.000606976	0.000327548	108.647
20555	ENSMUSG00000078763	Slfn1	0.000973619	0.000594243	110.431
112419	ENSMUSG00000067297	Ifit1bl2	8.94261e-06	6.38149e-07	113.396
225594	ENSMUSG00000068606	Gm4841	1.55095e-05	1.81022e-06	124.928
18356	ENSMUSG00000040328	Or2v1	8.09205e-06	4.85935e-07	129.991
236573	ENSMUSG00000029298	Gbp9	8.94261e-06	6.32555e-07	131.262
24110	ENSMUSG00000030107	Usp18	2.18105e-05	3.33679e-06	131.661
667597	ENSMUSG00000143426	BC023105	1.154e-05	9.70001e-07	136.976
236312	ENSMUSG00000043263	Ifi209	1.55095e-05	1.81881e-06	141.493
17858	ENSMUSG00000023341	Mx2	1.154e-05	9.79052e-07	146.952
60440	ENSMUSG00000054072	Iigp1	6.61376e-06	2.57559e-07	149.258
623121	ENSMUSG00000073491	Ifi213	7.94222e-06	4.28947e-07	193.189
631323	ENSMUSG00000134402	Gm12250	7.8035e-06	3.57744e-07	207.424
17472	ENSMUSG00000079363	Gbp4	1.58489e-05	1.96499e-06	208.274
15958	ENSMUSG00000045932	Ifit2	4.14612e-06	5.42887e-08	221.125
99899	ENSMUSG00000028037	Ifi44	5.79484e-05	1.30194e-05	249.975
667373	ENSMUSG00000079339	Ifit1bl1	1.58489e-05	1.98387e-06	279.287
17857		Myd88	7.26152e-05	1.77751e-05	292.747
667370	ENSMUSG00000062488	Ifit3b	9.46396e-05	2.59305e-05	302.098
15959	ENSMUSG00000074896	Ifit3	4.14612e-06	5.01828e-08	333.664
58185	ENSMUSG00000020641	Rsad2	1.3124e-05	1.17134e-06	334.513
22169	ENSMUSG00000020638	Cmpk2	1.23124e-05	1.06171e-06	352.875
100039796	ENSMUSG00000078921	Tgtp2	0.000242456	9.6443e-05	410.28
21822	ENSMUSG00000078922	Tgtp1	2.46659e-05	4.1167e-06	459.238

## Sheet: Downregulated in Adipocytes
NCBI Gene ID	Ensembl ID	Gene Symbol	p (Corr)	p	FC ([Adipocyte-LPS] vs [Adipocyte-NS])
59289	ENSMUSG00000044534	Ackr2	0.00341802	0.00270495	-5.52699
18164	ENSMUSG00000025582	Nptx1	0.00686514	0.00601536	-3.5576
26897	ENSMUSG00000072949	Acot1	0.00161204	0.00110982	-3.3233
100169889			0.0108395	0.0103571	-2.87191
269152	ENSMUSG00000026494	Kif26b	0.000851852	0.00049879	-2.60942
213649	ENSMUSG00000028919	Arhgef19	0.0065451	0.00568941	-2.58249
14166	ENSMUSG00000042826	Fgf11	0.000241811	9.58501e-05	-2.5575
58226	ENSMUSG00000024112	Cacna1h	0.00781978	0.00701496	-2.49119
239743	ENSMUSG00000043008	Klhl6	0.00385877	0.00309131	-2.46942
207592	ENSMUSG00000039976	Tbc1d16	0.00527273	0.00444406	-2.43815
118452	ENSMUSG00000022296	Baalc	0.000240444	9.46395e-05	-2.42895
22431	ENSMUSG00000016458	Wt1	0.00597089	0.00510723	-2.37478
18616	ENSMUSG00000002265	Peg3	0.00567804	0.00481725	-2.33039
56741	ENSMUSG00000032816	Igdcc4	0.000517733	0.000270748	-2.3276
12075	ENSMUSG00000027420	Bfsp1	0.0129367	0.0125049	-2.32511
16498	ENSMUSG00000028931	Kcnab2	0.00426612	0.00345918	-2.31887
17285	ENSMUSG00000001493	Meox1	0.00261027	0.00198584	-2.25329
217826	ENSMUSG00000045404	Kcnk13	0.00464555	0.00383145	-2.21148
13717	ENSMUSG00000029675	Eln	0.00680804	0.00595585	-2.1611
109689	ENSMUSG00000018909	Arrb1	0.000453085	0.000223526	-2.14734
74039	ENSMUSG00000058099	Nfam1	0.00798572	0.00720825	-2.11081
329910	ENSMUSG00000034853	Acot11	0.00493033	0.0040869	-2.09541
232232	ENSMUSG00000034245	Hdac11	0.00995509	0.00943724	-2.09101
13639	ENSMUSG00000028040	Efna4	0.010315	0.00982723	-2.09017
20360	ENSMUSG00000038777	Sema6c	0.00670277	0.00585444	-2.08528
434128	ENSMUSG00000070802	Pnma8b	0.0107076	0.0102162	-2.07931
72630	ENSMUSG00000074793	Hspa12b	0.000569337	0.000304069	-2.07918
14119	ENSMUSG00000024598	Fbn2	0.00176695	0.0012341	-2.07321
67484	ENSMUSG00000036611	Eepd1	0.00230718	0.0017007	-2.05711
14633	ENSMUSG00000048402	Gli2	0.000825667	0.000479377	-2.05043
235534	ENSMUSG00000043587	Pxylp1	0.00167226	0.00115826	-2.04725
13449	ENSMUSG00000022102	Dok2	0.00746743	0.00663656	-2.01592
101056010			0.000828703	0.00048293	-2.01077
235431	ENSMUSG00000041729	Coro2b	0.0001217	3.7407e-05	-1.98695
74490	ENSMUSG00000042918	Mamstr	0.000562616	0.000298132	-1.98054
72135	ENSMUSG00000034910	Pygo1	0.00811339	0.00740633	-1.97656
243385	ENSMUSG00000045441	Gprin3	0.0110334	0.0105731	-1.97213
433485	ENSMUSG00000074736	Syndig1	0.000572103	0.000306342	-1.96739
269633	ENSMUSG00000055235	Wdr86	0.0159687	0.0157688	-1.94849
89867	ENSMUSG00000026589	Sec16b	0.00044029	0.000213715	-1.92437
57441	ENSMUSG00000006715	Gmnn	0.000917784	0.000548566	-1.919
433586	ENSMUSG00000061143	Maml3	0.000809209	0.000467068	-1.90535
70417	ENSMUSG00000024593	Megf10	0.00134617	0.000896825	-1.90006
54722	ENSMUSG00000029821	Gsdme	0.00124725	0.000815311	-1.89837
19736	ENSMUSG00000038530	Rgs4	0.00112661	0.000716081	-1.87788
14788	ENSMUSG00000038390	Gpr162	0.000227433	8.77003e-05	-1.87183
320139	ENSMUSG00000031506	Ptpn7	0.0189143	0.018888	-1.86116
55984	ENSMUSG00000020785	Camkk1	0.00579996	0.00493683	-1.84589
53412	ENSMUSG00000067279	Ppp1r3c	0.00196461	0.00140173	-1.84492
53902	ENSMUSG00000059713	Rcan3	0.00791325	0.00712082	-1.84449
230991	ENSMUSG00000074738	Fndc10	0.00130921	0.00086389	-1.84389
13636	ENSMUSG00000027954	Efna1	0.00652832	0.00566574	-1.83154
380912	ENSMUSG00000034522	Zfp395	0.00825224	0.00755212	-1.82645
16511	ENSMUSG00000038319	Kcnh2	0.00106476	0.00066344	-1.81751
57778	ENSMUSG00000055805	Fmnl1	0.00248722	0.00186109	-1.81082
319783	ENSMUSG00000097756	A730056A06Rik	0.00149596	0.00101534	-1.80771
242642	ENSMUSG00000043155	Hpdl	0.00735668	0.00651767	-1.77611
72269	ENSMUSG00000028755	Cda	0.00765918	0.00685451	-1.76702
68519	ENSMUSG00000058070	Eml1	0.000819485	0.000474139	-1.76304
212518	ENSMUSG00000045733	Sprn	0.00302345	0.00235484	-1.76082
277154	ENSMUSG00000075592	Nynrin	0.000135938	4.31068e-05	-1.76028
110596	ENSMUSG00000021662	Arhgef28	0.00341802	0.00270223	-1.75159
22413	ENSMUSG00000010797	Wnt2	0.000623008	0.000337932	-1.74989
80909	ENSMUSG00000015944	Castor2	0.00169119	0.00117372	-1.73598
108897	ENSMUSG00000001864	Aif1l	0.00236118	0.00175036	-1.73576
69017	ENSMUSG00000045114	Prrt2	0.000344517	0.000157644	-1.73191
72749	ENSMUSG00000059323	Tonsl	0.000788239	0.000451675	-1.73141
72669			0.00890071	0.00828175	-1.72986
381284	ENSMUSG00000084989	Crocc2	0.00463047	0.0038106	-1.7259
208439	ENSMUSG00000020627	Klhl29	0.00044132	0.000214829	-1.71053
214791	ENSMUSG00000016262	Sertad4	0.000678028	0.000374377	-1.70931
12009	ENSMUSG00000039781	Cep131	0.00862734	0.00795539	-1.7065
208647	ENSMUSG00000038648	Creb3l2	0.000181109	6.39801e-05	-1.70017
18971	ENSMUSG00000038644	Pold1	0.000653583	0.000359061	-1.69979
107585	ENSMUSG00000075707	Dio3	0.000244191	9.88456e-05	-1.69244
56636	ENSMUSG00000030827	Fgf21	0.00810481	0.00738338	-1.6792
14599	ENSMUSG00000020713	Gh	0.00811339	0.00741376	-1.67654
404634	ENSMUSG00000020086	Macroh2a2	0.00333079	0.00262473	-1.67246
53945	ENSMUSG00000025993	Slc40a1	0.0086521	0.00800229	-1.666
399566	ENSMUSG00000002803	Btbd6	0.00134726	0.00089942	-1.66539
269037	ENSMUSG00000052928	Ctif	0.00232322	0.00171575	-1.66174
26404	ENSMUSG00000023050	Map3k12	0.00229312	0.00168715	-1.65525
106639	ENSMUSG00000054723	Vmac	0.00830203	0.00762077	-1.65215
14451	ENSMUSG00000052957	Gas1	3.47017e-05	6.76563e-06	-1.64513
71904	ENSMUSG00000037348	Paqr7	0.000356817	0.000165257	-1.64422
217125	ENSMUSG00000047181	Samd14	0.00428726	0.00348372	-1.642
329154	ENSMUSG00000052331	Ankrd44	0.000423445	0.000204361	-1.63459
104383	ENSMUSG00000024968	Rcor2	0.00455383	0.00373047	-1.63201
216829	ENSMUSG00000048497	Mmgt2	0.00663061	0.00578219	-1.63194
353504	ENSMUSG00000113581	Dio3os	0.000508703	0.000262488	-1.62748
107221	ENSMUSG00000054200	Ffar4	0.00328366	0.00258035	-1.62742
27360	ENSMUSG00000025026	Add3	0.000244191	9.81587e-05	-1.62647
319520	ENSMUSG00000031530	Dusp4	0.000417484	0.000198	-1.62359
19416	ENSMUSG00000049892	Rasd1	0.000246819	0.000100925	-1.6233
66985	ENSMUSG00000038618	Rassf7	0.00480314	0.00397478	-1.61403
243300	ENSMUSG00000045348	Nyap1	0.00132665	0.000879826	-1.60983
330938	ENSMUSG00000032064	Dixdc1	0.000255003	0.000105676	-1.60763
211134	ENSMUSG00000036306	Lzts1	0.00704901	0.0062001	-1.60583
76686	ENSMUSG00000013921	Clip3	0.000644146	0.000352086	-1.60525
22685	ENSMUSG00000042097	Zfp239	0.00197584	0.00141524	-1.60513
57080	ENSMUSG00000023079	Gtf2ird1	0.000113326	3.42026e-05	-1.60396
65962	ENSMUSG00000002504	Nherf2	0.00265776	0.00203306	-1.5984
16170	ENSMUSG00000001741	Il16	0.0144965	0.0141135	-1.59618
211401	ENSMUSG00000022353	Mtss1	0.0011213	0.000711145	-1.58681
52666	ENSMUSG00000019467	Arhgef25	0.000973619	0.000592659	-1.58492
214424	ENSMUSG00000032392	Parp16	0.000423445	0.000203693	-1.58338
18569	ENSMUSG00000024975	Pdcd4	0.000564587	0.000299961	-1.58297
71446	ENSMUSG00000023147	Get1	0.000258287	0.000107769	-1.57843
72748	ENSMUSG00000038422	Hdhd3	0.0182167	0.0181406	-1.57585
71461	ENSMUSG00000023972	Ptk7	0.00174616	0.0012143	-1.57405
232934	ENSMUSG00000048481	Mypop	0.00250901	0.00188786	-1.57272
14245	ENSMUSG00000020593	Lpin1	0.00250225	0.00187582	-1.5716
239188	ENSMUSG00000022012	Enox1	0.0078471	0.00705039	-1.56731
104174	ENSMUSG00000024827	Gldc	0.00102271	0.000634392	-1.56457
17385	ENSMUSG00000000901	Mmp11	0.000203303	7.37997e-05	-1.5594
14766	ENSMUSG00000031785	Adgrg1	0.00808748	0.0073226	-1.55916
74048	ENSMUSG00000020101	Vsir	0.00116878	0.000749383	-1.55599
269275	ENSMUSG00000026834	Acvr1c	8.67425e-05	2.34048e-05	-1.55091
210544	ENSMUSG00000022364	Tbc1d31	0.00064575	0.00035386	-1.54868
26568	ENSMUSG00000027932	Slc27a3	0.00193501	0.00137523	-1.54772
74055	ENSMUSG00000024998	Plce1	0.00154564	0.00105551	-1.54551
11636	ENSMUSG00000026817	Ak1	0.00307794	0.00240156	-1.54497
494448	ENSMUSG00000089715	Cbx6	0.000244191	9.86584e-05	-1.54059
240332	ENSMUSG00000052026	Slc6a7	0.00601716	0.00515518	-1.5353
110893	ENSMUSG00000079055	Slc8a3	0.000776034	0.000441444	-1.53409
26456	ENSMUSG00000025207	Sema4g	0.0128496	0.0124028	-1.53113
75735	ENSMUSG00000033610	Pank1	0.00876863	0.00814665	-1.531
15111	ENSMUSG00000038193	Hand2	0.00234693	0.00173653	-1.52399
66503	ENSMUSG00000097101	1810034E14Rik	0.00129691	0.00085318	-1.51858
73873	ENSMUSG00000049811	Fam161a	0.00958404	0.00901086	-1.51707
75939	ENSMUSG00000027811	4930579G24Rik	0.00378591	0.00301714	-1.51627
230872	ENSMUSG00000040860	Crocc	0.000690125	0.000382976	-1.51274
14958	ENSMUSG00000096210	H1f0	0.000501446	0.000258046	-1.51273
225049	ENSMUSG00000036918	Ttc7	0.00118452	0.000762771	-1.51238
268739	ENSMUSG00000004562	Arhgef40	7.66144e-05	1.94999e-05	-1.51095
72128	ENSMUSG00000060301	2610008E11Rik	0.000220204	8.08537e-05	-1.50443
74013	ENSMUSG00000025978	Rftn2	0.00141425	0.000952013	-1.50376
232086	ENSMUSG00000055912	Tmem150a	0.00163488	0.00113009	-1.50175
16974	ENSMUSG00000030201	Lrp6	0.000514113	0.000266709	-1.50062
271849	ENSMUSG00000035109	Shc4	0.00130921	0.000864917	-1.50051
